# Supplementary material for: The combined action of the intracellular regions regulates FGFR2 kinase activity
Source: Commun Biol. 2023 Jul 14;6:728. doi: 10.1038/s42003-023-05112-6 (PMC10349056; doi:10.1038/s42003-023-05112-6)
Supplement: Supplementary file 4 — Supplementary Data 1 [file 42003_2023_5112_MOESM4_ESM.xlsx]

## Sheet: 1a
		time	F1*100	F1*100	mean	std
FGFR2414-764	PY	0	0.428144	-4.25711	0.00551741	3.31297
	PY	10	14.6786	6.03089	12.2747	6.11485
	PY	20	33.0988	19.523	28.2309	9.59955
	PY	30	63.9854	53.94	60.8827	7.10314
	PY	60	82.5966	76.8708	81.6537	4.0487
FGFR2431-764	PY	0	4.48362	1.95076	5.13719	1.79101
	PY	10	3.1146	0.768385	3.86149	1.65903
	PY	20	6.29793	2.49768	6.3178	2.68719
	PY	30	10.8791	8.55762	11.6383	1.6415
	PY	60	23.9014	23.729	25.7352	0.121882
FGFR2447-764	PY	0	1.50737	0.464523	2.90595	0.737407
	PY	10	1.35547	0.304329	2.7499	0.743266
	PY	20	1.52832	1.07845	3.22338	0.318109
	PY	30	3.4053	6.66865	6.95698	2.30754
	PY	60	14.0748	18.2619	18.0883	2.96075
FGFR2464-764	PY	0	0.905921	0.869852	2.80789	0.0255047
	PY	10	4.13903	2.39326	5.18615	1.23445
	PY	20	10.5046	9.50401	11.9243	0.707493
	PY	30	27.058	21.4959	26.197	3.93305
	PY	60	52.9217	64.465	60.6133	8.16231

## Sheet: 1b
	BASAL						STIMULATION
				mean	sd					mean	sd
wt	0.71288	0.78318	0.95029	0.81545	0.12195		1	1	1	1	1.31549e-07
401-414	0.24178	0.23623	0.27073	0.24958	0.01853		0.3588	0.1991	0.25969	0.27253	0.08062
414-431	0.21156	0.22407	0.27831	0.23798	0.03548		0.27325	0.25786	0.36071	0.29728	0.05547
431-447	0.2561	0.42136	0.49411	0.39052	0.12196		0.61515	0.43765	0.50508	0.51929	0.0896
447-464	0.19819	0.31801	0.35729	0.29116	0.08288		0.24682	0.26359	0.43693	0.31578	0.10525
wt to:
401-414	0.00135853
414-431	0.00140543
431-447	0.0129782
447-464	0.00352742

## Sheet: 1c
				mean	sd
518	0.26202	0.22668	0.33732	0.27534	0.05651
1y	1	1	1	1	7.69734e-07
2y	0.59013	0.73369	0.31679	0.54687	0.21179
3y	0.31707	0.29763	0.38336	0.33269	0.04495
4y	0.36269	0.5308	0.18671	0.36007	0.17206
5Y	0.34405	0.54624	0.13344	0.34124	0.20641
6Y	0.24814	0.19384	0.2065	0.21616	0.02841
518	2.43234e-05
2	0.0207306
3	1.35851e-05
4	0.00298781
5	0.0052323
6	1.14709e-06

## Sheet: 1d_MST
518					PY1					PY2					PY4					PY6					WT
concentrations	reading 1	reading 2	reading 3		concentrations	reading 1	reading 2	reading 3		concentrations	reading 1	reading 2	reading 3		concentrations	reading 1	reading 2	reading 3		concentrations	reading 1	reading 2	reading 3		concentrations	reading 1	reading 2	reading 3
17.5476	956.863	956.916	956.866		17.5476	956.289	956.678	956.171		35.0952	956.258	955.687	956.986		35.0952	954.749	954.969	954.543		35.0952	954.473	955.343	954.327		70.1904	956.169	956.793	--
35.0952	955.864	955.648	955.48		35.0952	954.836	954.578	955.758		70.1904	956.056	956.682	955.717		70.1904	954.671	955.697	954.982		70.1904	955.312	954.826	954.428		140.381	--	955.708	956.374
70.1904	956.645	956.408	956.645		70.1904	954.7	954.888	954.933		140.381	955.4	955.853	955.24		140.381	954.797	955.248	955.098		140.381	954.19	954.116	954.106		280.762	--	--	--
140.381	955.88	957.098	957.229		140.381	955.158	955.466	955.043		280.762	955.771	956.006	955.968		280.762	954.666	953.939	955.523		280.762	955.886	955.351	956.303		561.523	956.252	956.756	956.225
280.762	953.885	953.634	954.894		280.762	954.282	955.159	954.04		561.523	955.736	956.377	955.851		561.523	954.08	954.007	954.105		561.523	955.777	954.963	954.482		1123.05	955.018	955.241	955.553
561.523	955.783	955.203	955.092		561.523	955.509	954.418	954.18		1123.05	955.497	955.741	955.592		1123.05	953.006	954.874	954.506		1123.05	954.862	954.09	954.376		2246.09	955.231	955.174	956.234
1123.05	954.974	954.854	953.96		1123.05	952.773	953.297	952.783		2246.09	954.991	954.831	955.632		2246.09	952.365	952.854	953.683		2246.09	953.735	953.698	954.382		4492.19	954.922	956.188	955.214
2246.09	953.793	953.307	952.059		2246.09	951.107	952.343	950.61		4492.19	953.828	954.379	954.219		4492.19	953.297	954.056	953.076		4492.19	952.541	953.062	953.265		8984.38	955.474	954.68	955.278
4492.19	953.534	954.426	954.866		4492.19	950.762	951.785	950.869		8984.38	952.282	952.567	952.011		8984.38	950.599	951.098	950.905		8984.38	951.26	951.909	950.677		17968.8	954.427	954.576	954.464
8984.38	951.675	951.378	950.853		8984.38	949.734	950.092	949.85		17968.8	953.57	953.732	953.756		17968.8	951.674	952.411	951.53		17968.8	951.649	952.159	951.74		35937.5	954.593	955.048	953.572
17968.8	950.274	950.009	949.281		17968.8	948.643	949.673	949.469		35937.5	951.582	951.685	951.108		35937.5	950.453	950.622	949.977		35937.5	948.418	948.137	949.174		71875	953.212	953.297	953.19
35937.5	948.227	948.465	948.153		35937.5	948.41	947.884	948.09		71875	950.876	950.817	951.225		71875	948.252	948.893	949.131		71875	947.627	947.303	947.386		143750	--	953.536	952.918
71875	946.586	946.732	945.899		71875	946.589	947.146	947.941		143750	--	951.571	952.436		143750	949.845	949.631	949.299		143750	946.782	947.91	948.133
143750	944.556	945.23	945.3		143750	947.05	948.286	949.413		287500	952.559	952.095	952.501		287500	949.167	948.558	949.206		287500	946.538	946.805	947.363
287500	943.801	944.369	944.688		287500	948.355	948.129	949.508												575000	946.999	--	--

## Sheet: s1b_MST
407-420					414-430					429-442					439-452					449-462
concentrations	reading 1	reading 2	reading 3		concentrations	reading 1	reading 2	reading 3		concentrations	reading 1	reading 2	reading 3		concentrations	reading 1	reading 2	reading 3		concentrations	reading 1	reading 2	reading 3
131.226	918.388	920.405	922.252		131.226	912.792	915.228	909.282		131.226	912.764	916.411	918.697		131.226	905.366	914.681	920.497		131.226	915.921	919.148	920.98
262.451	917.439	919.648	921.46		262.451	912.731	916.484	906.442		262.451	907.819	913.366	915.631		262.451	912.449	917.453	919.752		262.451	916.389	919.88	921.919
524.902	918.466	920.806	922.611		524.902	915.271	918.515	910.434		524.902	914.014	918.04	921.409		524.902	913.364	917.75	920.491		524.902	913.589	918.562	920.78
1049.8	919.116	921.988	923.299		1049.8	916.994	919.035	913.833		1049.8	908.683	914.481	917.682		1049.8	913.95	918.525	921.177		1049.8	913.971	918.515	920.917
2099.61	917.995	921.616	923.463		2099.61	915.764	919.037	912.556		2099.61	909.737	915.473	918.979		2099.61	914.702	918.67	921.109		2099.61	912.513	916.839	918.388
4199.22	919.368	922.765	924.549		4199.22	919.958	923.302	916.737		4199.22	904.581	915.753	919.356		4199.22	915.297	919.309	921.077		4199.22	912.93	917.271	919.536
8398.44	920.623	923.536	925.261		8398.44	920.459	924.325	913.197		8398.44	910.653	917.309	920.435		8398.44	909.669	915.046	918.556		8398.44	908.938	913.947	917.538
16796.9	924	926.622	928.673		16796.9	923.872	925.995	920.581		16796.9	905.394	916.587	920.663		16796.9	901.926	912.414	917.198		16796.9	914.894	917.425	920.373
33593.8	924.804	929.678	931.913		33593.8	923.421	926.778	919.054		33593.8	908.22	922.125	922.184		33593.8	911.732	916.241	919.235		33593.8	912.781	917.525	920.131
67187.5	934.977	937.406	939.29		67187.5	926.354	929.9	--		67187.5	910.007	915.342	926.059		67187.5	911.287	916.245	918.746		67187.5	912.278	918.469	921.098
134375	946.286	956.138	954.391		134375	929.846	932.962	923.497		134375	922.572	924.915	934.736		134375	902.921	913.095	917.582		134375	913.789	917.406	920.787
268750	960.658	958.013	963.862		268750	931.193	933.719	--		268750	927.427	931.512	929.728		268750	904.565	913.518	916.376		268750	912.136	918.063	920.528
537500	962.172	966.579	964.573		537500	936.385	938.872	928.739							537500	918.89	923.044	925.379		537500	904.907	914.22	918.606
1075000	959.51	965.774	966.294		1075000	937.965	940.148	--												1075000	917.946	918.98	923.441
2150000	960.057	965.932	966.233
