# Supplementary material for: The combined action of the intracellular regions regulates FGFR2 kinase activity
Source: Commun Biol. 2023 Jul 14;6:728. doi: 10.1038/s42003-023-05112-6 (PMC10349056; doi:10.1038/s42003-023-05112-6)
Supplement: Supplementary file 5 — Supplementary Data 2 [file 42003_2023_5112_MOESM5_ESM.xlsx]

## Sheet: 2a
121712 Y653654F SD75001:10_UV1_280nm		121812 K517I SD75001:10_UV1_280nm		121812 p1Y SD75001:10_UV1_280nm		121812 p2Y SD75001:10_UV1_280nm		121812 p3Y SD75001:10_UV1_280nm		121812 p6Y SD75001:10_UV1_280nm		121912 p4Y SD75001:10_UV1_280nm		121912 p5Y SD75001:10_UV1_280nm
ml	mAU	ml	mAU	ml	mAU	ml	mAU	ml	mAU	ml	mAU	ml	mAU	ml	mAU
0	-11.702	0	-12.433	0	-10.557	0	-7.202	0	-10.623	0	-9.266	0	-55.874	0	-5.163
0.127905	-11.772	0.119931	-12.522	0.122399	-10.66	0.11989	-7.164	0.119832	-10.633	0.119859	-9.15	0.119851	-55.808	0.11988	-5.1
0.25581	-11.912	0.239863	-12.684	0.244798	-10.782	0.239779	-7.482	0.239665	-11.145	0.239719	-9.46	0.239702	-55.998	0.239759	-5.268
0.383715	-11.693	0.359794	-12.641	0.367197	-10.481	0.359669	-7.469	0.359497	-10.98	0.359578	-9.397	0.359553	-56.023	0.359639	-5.39
0.51162	-11.763	0.479726	-12.665	0.489596	-10.598	0.479558	-7.577	0.479329	-10.981	0.479438	-9.581	0.479404	-56.249	0.479518	-5.307
0.639525	-11.917	0.599657	-12.611	0.611995	-10.647	0.599448	-7.59	0.599162	-11.216	0.599297	-9.781	0.599255	-56.304	0.599398	-5.443
0.76743	-11.822	0.719589	-12.704	0.734394	-11.082	0.719337	-7.927	0.718994	-11.328	0.719157	-9.896	0.719106	-56.303	0.719277	-5.454
0.895335	-11.918	0.83952	-12.578	0.856793	-10.796	0.839227	-7.773	0.838826	-11.335	0.839016	-10.034	0.838956	-56.348	0.839157	-5.604
1.02324	-11.887	0.959452	-12.788	0.979192	-10.811	0.959116	-8.053	0.958659	-11.58	0.958876	-10	0.958807	-56.509	0.959036	-5.695
1.15115	-12.045	1.07938	-12.835	1.10159	-10.729	1.07901	-8.045	1.07849	-11.647	1.07874	-10.153	1.07866	-56.781	1.07892	-5.83
1.27905	-11.779	1.19931	-12.863	1.22399	-10.922	1.1989	-8.219	1.19832	-11.907	1.19859	-10.193	1.19851	-56.631	1.1988	-5.769
1.40696	-11.982	1.31925	-13.109	1.34639	-10.902	1.31879	-8.223	1.31816	-11.856	1.31845	-10.255	1.31836	-56.754	1.31867	-5.973
1.53486	-11.877	1.43918	-12.85	1.46879	-10.896	1.43867	-8.213	1.43799	-12.075	1.43831	-10.624	1.43821	-56.612	1.43855	-5.922
1.66277	-12.093	1.55911	-12.937	1.59119	-11.031	1.55856	-8.607	1.55782	-12.02	1.55817	-10.441	1.55806	-56.827	1.55843	-6.027
1.79067	-12.042	1.67904	-13.134	1.71359	-10.996	1.67845	-8.489	1.67765	-12.19	1.67803	-10.788	1.67791	-57.096	1.67831	-6.132
1.91858	-11.903	1.79897	-13.051	1.83599	-11.02	1.79834	-8.581	1.79748	-12.315	1.79789	-10.9	1.79776	-56.953	1.79819	-6.06
2.04648	-11.939	1.9189	-12.886	1.95838	-10.97	1.91823	-8.603	1.91732	-12.371	1.91775	-10.784	1.91761	-57.118	1.91807	-6.084
2.17439	-11.883	2.03883	-13.011	2.08078	-11.068	2.03812	-8.732	2.03715	-12.466	2.03761	-10.882	2.03747	-57.198	2.03795	-6.114
2.30229	-11.975	2.15877	-12.879	2.20318	-11.097	2.15801	-8.692	2.15698	-12.475	2.15747	-10.87	2.15732	-57.179	2.15783	-6.35
2.4302	-11.909	2.2787	-13.152	2.32558	-11.243	2.2779	-8.817	2.27681	-12.616	2.27733	-10.898	2.27717	-57.36	2.27771	-6.371
2.5581	-11.829	2.39863	-13.249	2.44798	-11.295	2.39779	-8.987	2.39665	-12.696	2.39719	-11.154	2.39702	-57.524	2.39759	-6.582
2.68601	-11.837	2.51856	-13.249	2.57038	-11.243	2.51768	-9.089	2.51648	-12.7	2.51705	-11.143	2.51687	-57.555	2.51747	-6.452
2.81391	-11.837	2.63849	-13.03	2.69278	-11.169	2.63757	-9.077	2.63631	-12.906	2.63691	-11.244	2.63672	-57.618	2.63735	-6.579
2.94182	-11.916	2.75842	-13.372	2.81518	-11.265	2.75746	-9.187	2.75614	-12.885	2.75677	-11.276	2.75657	-57.551	2.75723	-6.611
3.06972	-12.008	2.87836	-13.108	2.93758	-11.048	2.87735	-9.212	2.87598	-12.89	2.87663	-11.363	2.87642	-57.665	2.87711	-6.834
3.19763	-11.874	2.99829	-13.157	3.05998	-11.005	2.99724	-9.251	2.99581	-13.05	2.99649	-11.317	2.99627	-57.849	2.99699	-6.658
3.32553	-11.913	3.11822	-13.443	3.18237	-11.152	3.11713	-9.385	3.11564	-13.131	3.11635	-11.341	3.11612	-57.847	3.11687	-6.842
3.45344	-11.851	3.23815	-13.617	3.30477	-11.362	3.23702	-9.433	3.23547	-13.162	3.23621	-11.328	3.23597	-57.92	3.23675	-6.91
3.58134	-11.997	3.35808	-13.293	3.42717	-11.068	3.35691	-9.464	3.35531	-13.228	3.35607	-11.446	3.35583	-57.827	3.35663	-6.992
3.70925	-11.937	3.47801	-13.392	3.54957	-11.357	3.4768	-9.499	3.47514	-13.372	3.47593	-11.739	3.47568	-57.961	3.47651	-7
3.83715	-11.84	3.59794	-13.555	3.67197	-11.295	3.59669	-9.806	3.59497	-13.355	3.59578	-11.856	3.59553	-58	3.59639	-7.078
3.96506	-11.911	3.71788	-13.57	3.79437	-11.167	3.71658	-9.767	3.7148	-13.435	3.71564	-11.817	3.71538	-58.049	3.71627	-7.17
4.09296	-11.892	3.83781	-13.43	3.91677	-11.194	3.83647	-9.797	3.83463	-13.543	3.8355	-11.953	3.83523	-58.084	3.83614	-7.196
4.22087	-11.705	3.95774	-13.648	4.03917	-11.179	3.95636	-9.902	3.95447	-13.511	3.95536	-11.863	3.95508	-58.196	3.95602	-7.343
4.34877	-11.935	4.07767	-13.39	4.16157	-11.29	4.07624	-9.803	4.0743	-13.494	4.07522	-11.833	4.07493	-58.104	4.0759	-7.208
4.47668	-11.827	4.1976	-13.254	4.28397	-11.403	4.19613	-9.793	4.19413	-13.642	4.19508	-12.073	4.19478	-58.405	4.19578	-7.322
4.60458	-11.898	4.31753	-13.416	4.40636	-11.247	4.31602	-9.889	4.31396	-13.8	4.31494	-12.086	4.31463	-57.896	4.31566	-7.426
4.73249	-11.938	4.43746	-13.455	4.52876	-11.287	4.43591	-10.009	4.4338	-13.767	4.4348	-12.178	4.43448	-57.931	4.43554	-7.42
4.86039	-11.785	4.5574	-13.443	4.65116	-11.4	4.5558	-10.126	4.55363	-13.865	4.55466	-12.161	4.55434	-58.006	4.55542	-7.55
4.9883	-11.842	4.67733	-13.497	4.77356	-11.66	4.67569	-10.205	4.67346	-13.981	4.67452	-12.227	4.67419	-58.13	4.6753	-7.5
5.1162	-11.946	4.79726	-13.599	4.89596	-11.699	4.79558	-10.226	4.79329	-13.902	4.79438	-12.353	4.79404	-58.049	4.79518	-7.609
5.24411	-11.607	4.91719	-13.554	5.01836	-11.253	4.91547	-10.437	4.91313	-14.005	4.91424	-12.318	4.91389	-58.209	4.91506	-7.563
5.37201	-11.849	5.03712	-13.624	5.14076	-11.428	5.03536	-10.447	5.03296	-13.98	5.0341	-12.451	5.03374	-58.199	5.03494	-7.743
5.49992	-11.79	5.15705	-13.416	5.26316	-11.291	5.15525	-10.464	5.15279	-14.203	5.15396	-12.445	5.15359	-58.099	5.15482	-7.752
5.62782	-11.729	5.27698	-13.595	5.38556	-11.279	5.27514	-10.262	5.27262	-14.263	5.27382	-12.297	5.27344	-58.187	5.2747	-7.846
5.75573	-11.857	5.39692	-13.525	5.50796	-11.349	5.39503	-10.336	5.39245	-14.208	5.39368	-12.373	5.39329	-58.402	5.39458	-7.759
5.88363	-11.819	5.51685	-13.705	5.63035	-11.48	5.51492	-10.408	5.51229	-14.347	5.51354	-12.288	5.51314	-58.353	5.51446	-7.852
6.01154	-11.706	5.63678	-13.642	5.75275	-11.298	5.63481	-10.65	5.63212	-14.41	5.6334	-12.49	5.63299	-58.505	5.63434	-7.913
6.13944	-11.809	5.75671	-13.611	5.87515	-11.283	5.7547	-10.605	5.75195	-14.469	5.75326	-12.404	5.75284	-58.508	5.75422	-7.857
6.26735	-11.716	5.87664	-13.844	5.99755	-11.573	5.87459	-10.533	5.87178	-14.43	5.87312	-12.559	5.8727	-58.589	5.8741	-7.985
6.39525	-11.731	5.99657	-13.834	6.11995	-11.432	5.99448	-10.699	5.99162	-14.536	5.99297	-12.632	5.99255	-58.577	5.99398	-8.079
6.52316	-11.759	6.1165	-13.814	6.24235	-11.397	6.11437	-10.828	6.11145	-14.402	6.11283	-12.609	6.1124	-58.549	6.11386	-8.148
6.65106	-11.797	6.23644	-13.831	6.36475	-11.484	6.23426	-10.678	6.23128	-14.559	6.23269	-12.628	6.23225	-58.636	6.23373	-8.037
6.77897	-11.655	6.35637	-13.825	6.48715	-11.598	6.35415	-10.838	6.35111	-14.57	6.35255	-12.786	6.3521	-58.744	6.35361	-8.08
6.90687	-11.74	6.4763	-13.447	6.60955	-11.506	6.47404	-10.88	6.47095	-14.705	6.47241	-12.872	6.47195	-58.609	6.47349	-8.267
7.03478	-11.713	6.59623	-13.813	6.73195	-11.585	6.59393	-10.978	6.59078	-14.839	6.59227	-12.863	6.5918	-58.806	6.59337	-8.201
7.16268	-11.659	6.71616	-13.748	6.85434	-11.572	6.71381	-10.973	6.71061	-14.797	6.71213	-12.837	6.71165	-58.824	6.71325	-8.199
7.29059	-11.655	6.83609	-13.759	6.97674	-11.508	6.8337	-11.002	6.83044	-14.656	6.83199	-12.967	6.8315	-58.809	6.83313	-8.4
7.41849	-11.644	6.95603	-13.883	7.09914	-11.63	6.95359	-10.922	6.95028	-14.849	6.95185	-12.859	6.95135	-58.868	6.95301	-8.393
7.5464	-11.619	7.07596	-13.789	7.22154	-11.873	7.07348	-11.11	7.07011	-14.852	7.07171	-12.992	7.0712	-58.933	7.07289	-8.446
7.6743	-11.851	7.19589	-13.898	7.34394	-11.581	7.19337	-11.044	7.18994	-15.113	7.19157	-12.967	7.19106	-59.057	7.19277	-8.488
7.80221	-11.826	7.31582	-13.856	7.46634	-11.649	7.31326	-11.105	7.30977	-15.048	7.31143	-13.13	7.31091	-59.023	7.31265	-8.528
7.93011	-11.706	7.43575	-13.825	7.58874	-11.5	7.43315	-11.125	7.4296	-15.079	7.43129	-13.13	7.43076	-59.204	7.43253	-8.516
8.05802	-11.609	7.55568	-13.769	7.71114	-11.687	7.55304	-11.236	7.54944	-15.01	7.55115	-13.269	7.55061	-59.237	7.55241	-8.621
8.18592	-11.653	7.67561	-13.739	7.83354	-11.462	7.67293	-11.247	7.66927	-15.089	7.67101	-13.291	7.67046	-59.169	7.67229	-8.572
8.31383	-11.649	7.79555	-13.851	7.95594	-11.458	7.79282	-11.446	7.7891	-15.048	7.79087	-13.186	7.79031	-59.322	7.79217	-8.69
8.44173	-11.603	7.91548	-14.006	8.07834	-11.627	7.91271	-11.277	7.90893	-15.307	7.91073	-13.304	7.91016	-59.296	7.91205	-8.75
8.56964	-11.745	8.03541	-13.961	8.20073	-11.778	8.0326	-11.318	8.02877	-15.348	8.03059	-13.322	8.03001	-59.429	8.03193	-8.68
8.69754	-11.515	8.15534	-14.025	8.32313	-11.556	8.15249	-11.36	8.1486	-15.306	8.15045	-13.305	8.14986	-59.367	8.15181	-8.675
8.82545	-11.469	8.27527	-13.925	8.44553	-11.732	8.27238	-11.447	8.26843	-15.367	8.27031	-13.352	8.26971	-59.612	8.27169	-8.963
8.95335	-11.592	8.3952	-14.127	8.56793	-11.699	8.39227	-11.332	8.38826	-15.369	8.39016	-13.406	8.38956	-59.441	8.39157	-8.891
9.08126	-11.679	8.51513	-13.875	8.69033	-11.682	8.51216	-11.362	8.5081	-15.245	8.51002	-13.408	8.50942	-59.46	8.51145	-8.892
9.20916	-11.63	8.63507	-14.001	8.81273	-11.636	8.63205	-11.597	8.62793	-15.445	8.62988	-13.521	8.62927	-59.578	8.63133	-8.969
9.33707	-11.694	8.755	-13.895	8.93513	-11.8	8.75194	-11.536	8.74776	-15.637	8.74974	-13.431	8.74912	-59.518	8.7512	-8.837
9.46497	-11.707	8.87493	-13.726	9.05753	-11.5	8.87183	-11.474	8.86759	-15.417	8.8696	-13.44	8.86897	-59.672	8.87108	-8.924
9.59288	-11.698	8.99486	-13.915	9.17993	-11.729	8.99172	-11.792	8.98742	-15.621	8.98946	-13.576	8.98882	-59.583	8.99096	-9.127
9.72078	-11.605	9.11479	-13.983	9.30233	-11.764	9.11161	-11.63	9.10726	-15.527	9.10932	-13.708	9.10867	-59.419	9.11084	-9.015
9.84869	-11.488	9.23472	-13.949	9.42472	-11.443	9.2315	-11.826	9.22709	-15.507	9.22918	-13.57	9.22852	-59.625	9.23072	-9.112
9.97659	-11.547	9.35465	-14.266	9.54712	-11.891	9.35138	-11.717	9.34692	-15.639	9.34904	-13.715	9.34837	-59.575	9.3506	-9.117
10.1045	-11.601	9.47459	-13.932	9.66952	-11.799	9.47127	-11.762	9.46675	-15.68	9.4689	-13.838	9.46822	-59.739	9.47048	-9.221
10.2324	-11.459	9.59452	-13.887	9.79192	-11.656	9.59116	-11.757	9.58659	-15.596	9.58876	-13.684	9.58807	-59.671	9.59036	-9.062
10.3603	-11.372	9.71445	-14.054	9.91432	-11.899	9.71105	-11.854	9.70642	-15.788	9.70862	-13.766	9.70792	-59.763	9.71024	-9.346
10.4882	-11.521	9.83438	-14.049	10.0367	-11.854	9.83094	-11.882	9.82625	-15.7	9.82848	-13.829	9.82778	-59.989	9.83012	-9.273
10.6161	-11.544	9.95431	-14.065	10.1591	-11.741	9.95083	-11.945	9.94608	-15.808	9.94834	-13.946	9.94763	-59.788	9.95	-9.234
10.744	-11.5	10.0742	-13.985	10.2815	-11.799	10.0707	-11.916	10.0659	-15.699	10.0682	-13.926	10.0675	-59.993	10.0699	-9.294
10.8719	-11.368	10.1942	-14.081	10.4039	-11.927	10.1906	-11.8	10.1857	-15.922	10.1881	-13.949	10.1873	-59.897	10.1898	-9.264
10.9998	-11.54	10.3141	-14.105	10.5263	-12.115	10.3105	-12.06	10.3056	-15.993	10.3079	-14.078	10.3072	-60.012	10.3096	-9.383
11.1277	-11.419	10.434	-14.023	10.6487	-11.849	10.4304	-11.917	10.4254	-15.921	10.4278	-14.042	10.427	-60.148	10.4295	-9.473
11.2556	-11.451	10.554	-14.053	10.7711	-12.066	10.5503	-12.052	10.5452	-15.935	10.5476	-13.94	10.5469	-60.206	10.5494	-9.472
11.3835	-11.423	10.6739	-14.077	10.8935	-11.97	10.6702	-12.088	10.6651	-15.978	10.6675	-14.091	10.6667	-60.207	10.6693	-9.421
11.5115	-11.518	10.7938	-14.004	11.0159	-11.761	10.7901	-12.178	10.7849	-16.224	10.7874	-14.193	10.7866	-60.094	10.7892	-9.524
11.6394	-11.508	10.9138	-14.169	11.1383	-12.054	10.9099	-12.147	10.9047	-15.792	10.9072	-14.039	10.9064	-60.284	10.909	-9.501
11.7673	-11.451	11.0337	-14.232	11.2607	-12.072	11.0298	-12.251	11.0246	-16.033	11.0271	-14.163	11.0263	-60.173	11.0289	-9.664
11.8952	-11.404	11.1536	-14.103	11.3831	-12.081	11.1497	-12.283	11.1444	-16.144	11.1469	-14.284	11.1461	-60.339	11.1488	-9.624
12.0231	-11.459	11.2736	-14.199	11.5055	-12.109	11.2696	-12.262	11.2642	-16.184	11.2668	-14.177	11.266	-60.285	11.2687	-9.764
12.151	-11.551	11.3935	-14.283	11.6279	-12.05	11.3895	-12.232	11.3841	-16.263	11.3867	-14.101	11.3858	-60.286	11.3886	-9.778
12.2789	-11.456	11.5134	-14.368	11.7503	-12.078	11.5094	-12.277	11.5039	-16.334	11.5065	-14.356	11.5057	-60.306	11.5084	-9.689
12.4068	-11.501	11.6334	-14.434	11.8727	-12.085	11.6293	-12.337	11.6237	-16.128	11.6264	-14.212	11.6255	-60.414	11.6283	-9.825
12.5347	-11.444	11.7533	-14.289	11.9951	-11.915	11.7492	-12.521	11.7436	-16.332	11.7462	-14.345	11.7454	-60.457	11.7482	-9.892
12.6626	-11.561	11.8732	-14.293	12.1175	-12.065	11.8691	-12.53	11.8634	-16.213	11.8661	-14.224	11.8652	-60.383	11.8681	-9.827
12.7905	-11.319	11.9931	-14.519	12.2399	-11.902	11.989	-12.256	11.9832	-16.277	11.9859	-14.396	11.9851	-60.364	11.988	-9.959
12.9184	-11.487	12.1131	-14.274	12.3623	-12.17	12.1088	-12.548	12.1031	-16.209	12.1058	-14.466	12.1049	-60.509	12.1078	-9.951
13.0463	-11.334	12.233	-14.382	12.4847	-12.113	12.2287	-12.353	12.2229	-16.388	12.2257	-14.499	12.2248	-60.496	12.2277	-9.982
13.1742	-11.385	12.3529	-14.222	12.6071	-12.038	12.3486	-12.54	12.3427	-16.43	12.3455	-14.514	12.3446	-60.452	12.3476	-10.095
13.3021	-11.48	12.4729	-14.408	12.7295	-11.922	12.4685	-12.457	12.4626	-16.405	12.4654	-14.519	12.4645	-60.498	12.4675	-10.059
13.43	-11.246	12.5928	-14.428	12.8519	-11.931	12.5884	-12.701	12.5824	-16.325	12.5852	-14.54	12.5843	-60.574	12.5873	-10.085
13.5579	-11.291	12.7127	-14.335	12.9743	-12.308	12.7083	-12.763	12.7022	-16.44	12.7051	-14.619	12.7042	-60.716	12.7072	-9.989
13.6858	-11.426	12.8327	-14.282	13.0967	-12.107	12.8282	-12.598	12.8221	-16.616	12.825	-14.667	12.824	-60.663	12.8271	-9.989
13.8137	-11.507	12.9526	-14.344	13.2191	-12.011	12.9481	-12.698	12.9419	-16.386	12.9448	-14.54	12.9439	-60.593	12.947	-10.047
13.9416	-11.409	13.0725	-14.248	13.3415	-12.097	13.068	-12.689	13.0617	-16.51	13.0647	-14.596	13.0638	-60.545	13.0669	-10.129
14.0696	-11.374	13.1925	-14.31	13.4639	-12.144	13.1879	-12.715	13.1816	-16.521	13.1845	-14.814	13.1836	-60.579	13.1867	-10.104
14.1975	-11.306	13.3124	-14.265	13.5863	-12.16	13.3077	-12.897	13.3014	-16.602	13.3044	-14.648	13.3035	-60.726	13.3066	-10.13
14.3254	-11.219	13.4323	-14.19	13.7087	-12.169	13.4276	-12.857	13.4212	-16.55	13.4243	-14.622	13.4233	-60.971	13.4265	-10.136
14.4533	-11.315	13.5523	-14.486	13.8311	-12.248	13.5475	-12.819	13.5411	-16.612	13.5441	-14.904	13.5432	-60.687	13.5464	-10.014
14.5812	-11.408	13.6722	-14.338	13.9535	-12.487	13.6674	-12.823	13.6609	-16.577	13.664	-14.996	13.663	-60.792	13.6663	-10.255
14.7091	-11.241	13.7921	-14.305	14.0759	-12.251	13.7873	-12.979	13.7807	-16.691	13.7838	-14.795	13.7829	-60.759	13.7861	-10.344
14.837	-11.406	13.9121	-14.616	14.1983	-12.252	13.9072	-12.947	13.9006	-16.672	13.9037	-14.952	13.9027	-60.857	13.906	-10.344
14.9649	-11.489	14.032	-14.436	14.3207	-12.198	14.0271	-12.914	14.0204	-16.726	14.0236	-14.957	14.0226	-60.83	14.0259	-10.308
15.0928	-11.279	14.1519	-14.444	14.4431	-12.115	14.147	-13.01	14.1402	-16.761	14.1434	-14.798	14.1424	-60.887	14.1458	-10.231
15.2207	-11.299	14.2718	-14.385	14.5655	-12.217	14.2669	-12.916	14.26	-16.787	14.2633	-14.914	14.2623	-60.886	14.2657	-10.329
15.3486	-11.366	14.3918	-14.453	14.6879	-12.237	14.3867	-12.956	14.3799	-16.615	14.3831	-15.114	14.3821	-60.979	14.3855	-10.352
15.4765	-11.454	14.5117	-14.464	14.8103	-12.283	14.5066	-13.051	14.4997	-16.865	14.503	-15.004	14.502	-60.855	14.5054	-10.42
15.6044	-11.244	14.6316	-14.548	14.9327	-12.169	14.6265	-13.065	14.6195	-16.904	14.6229	-14.993	14.6218	-61.249	14.6253	-10.389
15.7323	-11.274	14.7516	-14.604	15.0551	-12.371	14.7464	-13.025	14.7394	-16.818	14.7427	-15.114	14.7417	-61.069	14.7452	-10.347
15.8602	-11.452	14.8715	-14.455	15.1775	-12.182	14.8663	-13.144	14.8592	-16.948	14.8626	-14.952	14.8615	-60.998	14.8651	-10.566
15.9881	-11.374	14.9914	-14.568	15.2999	-12.235	14.9862	-13.351	14.979	-16.938	14.9824	-15.149	14.9814	-60.968	14.9849	-10.337
16.116	-11.298	15.1114	-14.522	15.4223	-12.182	15.1061	-13.125	15.0989	-16.921	15.1023	-15.16	15.1012	-60.971	15.1048	-10.485
16.2439	-11.149	15.2313	-14.449	15.5447	-12.405	15.226	-13.066	15.2187	-16.861	15.2222	-15.24	15.2211	-61.078	15.2247	-10.512
16.3718	-11.259	15.3512	-14.447	15.6671	-12.271	15.3459	-13.164	15.3385	-16.91	15.342	-15.106	15.3409	-60.957	15.3446	-10.443
16.4997	-11.295	15.4712	-14.437	15.7895	-12.452	15.4658	-13.304	15.4584	-16.97	15.4619	-15.082	15.4608	-61.04	15.4645	-10.526
16.6277	-11.283	15.5911	-14.751	15.9119	-12.669	15.5856	-13.499	15.5782	-17.162	15.5817	-15.119	15.5806	-60.927	15.5843	-10.572
16.7556	-11.339	15.711	-14.662	16.0343	-12.406	15.7055	-13.217	15.698	-16.931	15.7016	-15.174	15.7005	-61.068	15.7042	-10.481
16.8835	-11.235	15.831	-14.55	16.1567	-12.572	15.8254	-13.187	15.8179	-16.99	15.8215	-15.258	15.8203	-61.143	15.8241	-10.515
17.0114	-11.152	15.9509	-14.658	16.2791	-12.505	15.9453	-13.32	15.9377	-16.981	15.9413	-15.441	15.9402	-61.104	15.944	-10.684
17.1393	-11.297	16.0708	-14.695	16.4015	-12.502	16.0652	-13.478	16.0575	-17.173	16.0612	-15.35	16.06	-61.11	16.0639	-10.588
17.2672	-11.343	16.1907	-14.4	16.5239	-12.422	16.1851	-13.412	16.1774	-17.19	16.181	-15.219	16.1799	-61.227	16.1837	-10.523
17.3951	-11.271	16.3107	-14.641	16.6463	-12.399	16.305	-13.603	16.2972	-17.169	16.3009	-15.352	16.2997	-61.098	16.3036	-10.674
17.523	-11.065	16.4306	-14.647	16.7687	-12.712	16.4249	-13.323	16.417	-17.058	16.4208	-15.305	16.4196	-61.316	16.4235	-10.581
17.6509	-11.199	16.5505	-14.696	16.8911	-12.478	16.5448	-13.507	16.5369	-17.081	16.5406	-15.469	16.5394	-61.009	16.5434	-10.672
17.7788	-11.103	16.6705	-14.472	17.0135	-12.484	16.6646	-13.423	16.6567	-17.264	16.6605	-15.408	16.6593	-61.328	16.6633	-10.598
17.9067	-11.412	16.7904	-14.774	17.1359	-12.348	16.7845	-13.365	16.7765	-17.194	16.7803	-15.354	16.7791	-61.203	16.7831	-10.659
18.0346	-11.274	16.9103	-14.759	17.2583	-12.558	16.9044	-13.472	16.8964	-17.196	16.9002	-15.478	16.899	-61.304	16.903	-10.77
18.1625	-11.071	17.0303	-14.597	17.3807	-12.357	17.0243	-13.538	17.0162	-17.203	17.02	-15.561	17.0188	-61.325	17.0229	-10.872
18.2904	-11.313	17.1502	-14.61	17.5031	-12.35	17.1442	-13.442	17.136	-17.238	17.1399	-15.576	17.1387	-61.332	17.1428	-10.784
18.4183	-11.155	17.2701	-14.689	17.6255	-12.353	17.2641	-13.521	17.2559	-17.273	17.2598	-15.37	17.2585	-61.26	17.2627	-10.851
18.5462	-11.364	17.3901	-14.664	17.7479	-12.328	17.384	-13.64	17.3757	-17.182	17.3796	-15.785	17.3784	-61.552	17.3825	-10.774
18.6741	-11.327	17.51	-14.812	17.8703	-12.395	17.5039	-13.574	17.4955	-17.29	17.4995	-15.723	17.4982	-61.315	17.5024	-10.656
18.802	-11.333	17.6299	-14.82	17.9927	-12.313	17.6238	-13.673	17.6154	-17.383	17.6193	-15.673	17.6181	-61.328	17.6223	-10.81
18.9299	-11.172	17.7499	-14.812	18.1151	-12.56	17.7437	-13.705	17.7352	-17.372	17.7392	-15.558	17.7379	-61.519	17.7422	-10.936
19.0578	-11.371	17.8698	-14.619	18.2375	-12.505	17.8635	-13.836	17.855	-17.255	17.8591	-15.741	17.8578	-61.558	17.862	-10.716
19.1858	-11.288	17.9897	-14.656	18.3599	-12.369	17.9834	-13.545	17.9748	-17.285	17.9789	-15.604	17.9776	-61.524	17.9819	-10.831
19.3137	-11.259	18.1097	-14.788	18.4823	-12.485	18.1033	-13.745	18.0947	-17.479	18.0988	-15.78	18.0975	-61.622	18.1018	-10.808
19.4416	-11.216	18.2296	-14.696	18.6047	-12.551	18.2232	-13.584	18.2145	-17.43	18.2186	-15.768	18.2173	-61.496	18.2217	-10.797
19.5695	-11.171	18.3495	-14.716	18.727	-12.448	18.3431	-13.631	18.3343	-17.497	18.3385	-15.674	18.3372	-61.519	18.3416	-10.916
19.6974	-11.179	18.4694	-14.714	18.8494	-12.5	18.463	-13.668	18.4542	-17.433	18.4584	-15.824	18.457	-61.535	18.4614	-10.962
19.8253	-11.416	18.5894	-14.73	18.9718	-12.519	18.5829	-13.828	18.574	-17.452	18.5782	-15.889	18.5769	-61.521	18.5813	-10.783
19.9532	-11.307	18.7093	-14.774	19.0942	-12.645	18.7028	-13.888	18.6938	-17.571	18.6981	-15.872	18.6967	-61.49	18.7012	-10.875
20.0811	-11.182	18.8292	-14.756	19.2166	-12.496	18.8227	-13.913	18.8137	-17.43	18.8179	-15.829	18.8166	-61.57	18.8211	-10.882
20.209	-11.103	18.9492	-14.83	19.339	-12.684	18.9425	-13.808	18.9335	-17.51	18.9378	-15.984	18.9364	-61.535	18.941	-11.066
20.3369	-11.102	19.0691	-14.708	19.4614	-12.517	19.0624	-13.841	19.0533	-17.439	19.0577	-15.768	19.0563	-61.635	19.0608	-10.986
20.4648	-11.27	19.189	-14.659	19.5838	-12.364	19.1823	-13.781	19.1732	-17.317	19.1775	-15.976	19.1761	-61.637	19.1807	-10.958
20.5927	-11.108	19.309	-14.762	19.7062	-12.483	19.3022	-13.905	19.293	-17.597	19.2974	-15.985	19.296	-61.575	19.3006	-10.919
20.7206	-11.384	19.4289	-14.804	19.8286	-12.604	19.4221	-13.619	19.4128	-17.652	19.4172	-16.006	19.4158	-61.594	19.4205	-10.946
20.8485	-11.173	19.5488	-14.797	19.951	-12.443	19.542	-13.887	19.5327	-17.595	19.5371	-15.923	19.5357	-61.577	19.5404	-10.921
20.9764	-11.04	19.6688	-14.915	20.0734	-12.553	19.6619	-14.009	19.6525	-17.61	19.657	-15.926	19.6556	-61.71	19.6602	-10.822
21.1043	-11.057	19.7887	-14.868	20.1958	-12.602	19.7818	-13.997	19.7723	-17.641	19.7768	-15.898	19.7754	-61.81	19.7801	-10.911
21.2322	-10.966	19.9086	-14.828	20.3182	-12.691	19.9017	-13.937	19.8922	-17.681	19.8967	-15.969	19.8953	-61.769	19.9	-11.109
21.3601	-11.004	20.0286	-14.871	20.4406	-12.595	20.0216	-14.029	20.012	-17.501	20.0165	-16.028	20.0151	-61.698	20.0199	-11.216
21.488	-11.051	20.1485	-14.888	20.563	-12.593	20.1414	-13.884	20.1318	-17.481	20.1364	-15.974	20.135	-61.82	20.1398	-10.936
21.6159	-11.053	20.2684	-14.873	20.6854	-12.596	20.2613	-13.94	20.2517	-17.832	20.2563	-15.969	20.2548	-61.538	20.2596	-10.925
21.7439	-10.857	20.3883	-14.796	20.8078	-12.699	20.3812	-13.987	20.3715	-17.625	20.3761	-16.024	20.3747	-61.792	20.3795	-11.109
21.8718	-11.146	20.5083	-14.975	20.9302	-12.657	20.5011	-14.005	20.4913	-17.774	20.496	-16.052	20.4945	-61.755	20.4994	-11.088
21.9997	-11.16	20.6282	-14.956	21.0526	-12.577	20.621	-14.113	20.6112	-17.74	20.6158	-16.017	20.6144	-61.743	20.6193	-11.019
22.1276	-11.059	20.7481	-14.901	21.175	-12.617	20.7409	-14.037	20.731	-17.768	20.7357	-16.15	20.7342	-61.755	20.7392	-11.041
22.2555	-11.18	20.8681	-14.882	21.2974	-12.651	20.8608	-14.106	20.8508	-17.769	20.8556	-16.242	20.8541	-61.719	20.859	-11.057
22.3834	-10.999	20.988	-14.796	21.4198	-12.629	20.9807	-14.103	20.9707	-17.795	20.9754	-16.172	20.9739	-61.852	20.9789	-11.051
22.5113	-11.007	21.1079	-14.94	21.5422	-12.719	21.1006	-14.225	21.0905	-17.66	21.0953	-16.14	21.0938	-61.812	21.0988	-11.252
22.6392	-11.081	21.2279	-14.964	21.6646	-12.748	21.2205	-14.335	21.2103	-17.88	21.2151	-16.14	21.2136	-61.924	21.2187	-11.148
22.7671	-11.054	21.3478	-15.009	21.787	-12.585	21.3403	-14.199	21.3302	-17.676	21.335	-16.292	21.3335	-61.96	21.3386	-11.037
22.895	-10.956	21.4677	-14.907	21.9094	-12.485	21.4602	-14.111	21.45	-17.828	21.4548	-16.156	21.4533	-62	21.4584	-11.079
23.0229	-10.994	21.5877	-14.904	22.0318	-12.671	21.5801	-14.214	21.5698	-17.746	21.5747	-16.048	21.5732	-62.031	21.5783	-11.125
23.1508	-11.048	21.7076	-15.018	22.1542	-12.749	21.7	-14.138	21.6897	-17.779	21.6946	-15.986	21.693	-61.8	21.6982	-10.98
23.2787	-11.097	21.8275	-14.996	22.2766	-12.781	21.8199	-14.137	21.8095	-17.798	21.8144	-16.272	21.8129	-61.915	21.8181	-11.139
23.4066	-11.052	21.9475	-15.086	22.399	-12.633	21.9398	-14.217	21.9293	-17.758	21.9343	-16.347	21.9327	-61.822	21.938	-11.139
23.5345	-11.162	22.0674	-14.78	22.5214	-12.604	22.0597	-14.208	22.0491	-17.909	22.0541	-16.219	22.0526	-61.94	22.0578	-11.153
23.6624	-11.003	22.1873	-14.987	22.6438	-12.682	22.1796	-14.144	22.169	-18.001	22.174	-16.329	22.1724	-62.034	22.1777	-11.077
23.7903	-11.09	22.3073	-14.908	22.7662	-12.72	22.2995	-14.259	22.2888	-17.823	22.2939	-16.324	22.2923	-61.979	22.2976	-11.197
23.9182	-10.974	22.4272	-15.118	22.8886	-12.621	22.4193	-14.29	22.4086	-17.943	22.4137	-16.216	22.4121	-62.041	22.4175	-11.082
24.0461	-11.113	22.5471	-15.064	23.011	-12.717	22.5392	-14.251	22.5285	-17.965	22.5336	-16.23	22.532	-62.194	22.5373	-11.053
24.174	-10.98	22.667	-14.903	23.1334	-12.428	22.6591	-14.301	22.6483	-17.898	22.6534	-16.367	22.6518	-62.042	22.6572	-11.175
24.302	-10.837	22.787	-14.972	23.2558	-12.557	22.779	-14.424	22.7681	-17.952	22.7733	-16.239	22.7717	-62.154	22.7771	-11.313
24.4299	-10.942	22.9069	-15.049	23.3782	-12.62	22.8989	-14.27	22.888	-18.041	22.8932	-16.286	22.8915	-61.978	22.897	-11.242
24.5578	-11.031	23.0268	-14.854	23.5006	-12.72	23.0188	-14.248	23.0078	-17.978	23.013	-16.346	23.0114	-62.118	23.0169	-11.062
24.6857	-10.995	23.1468	-14.855	23.623	-12.786	23.1387	-14.324	23.1276	-18.027	23.1329	-16.28	23.1312	-62.096	23.1367	-11.317
24.8136	-11.008	23.2667	-14.935	23.7454	-12.743	23.2586	-14.286	23.2475	-18.007	23.2527	-16.463	23.2511	-62.216	23.2566	-11.223
24.9415	-11.08	23.3866	-15.074	23.8678	-12.59	23.3785	-14.296	23.3673	-18.035	23.3726	-16.585	23.3709	-62.215	23.3765	-11.129
25.0694	-10.995	23.5066	-14.785	23.9902	-12.759	23.4984	-14.311	23.4871	-17.958	23.4925	-16.406	23.4908	-62.257	23.4964	-11.321
25.1973	-10.959	23.6265	-14.965	24.1126	-12.648	23.6182	-14.351	23.607	-18.106	23.6123	-16.493	23.6106	-62.062	23.6163	-11.132
25.3252	-11.123	23.7464	-15.039	24.235	-12.703	23.7381	-14.532	23.7268	-17.987	23.7322	-16.284	23.7305	-62.022	23.7361	-11.084
25.4531	-10.956	23.8664	-14.974	24.3574	-12.699	23.858	-14.412	23.8466	-17.879	23.852	-16.386	23.8503	-62.108	23.856	-11.321
25.581	-11.143	23.9863	-15.087	24.4798	-12.651	23.9779	-14.49	23.9665	-18.14	23.9719	-16.464	23.9702	-62.152	23.9759	-11.184
25.7089	-11.057	24.1062	-14.89	24.6022	-12.757	24.0978	-14.013	24.0863	-18.094	24.0918	-16.503	24.09	-62.213	24.0958	-11.071
25.8368	-11.138	24.2262	-14.74	24.7246	-12.877	24.2177	-14.235	24.2061	-17.9	24.2116	-16.467	24.2099	-62.283	24.2157	-11.17
25.9647	-10.941	24.3461	-14.784	24.847	-12.949	24.3376	-14.353	24.326	-18.189	24.3315	-16.575	24.3297	-62.089	24.3355	-11.209
26.0926	-10.9	24.466	-14.954	24.9694	-12.764	24.4575	-14.423	24.4458	-18.135	24.4513	-16.463	24.4496	-62.238	24.4554	-11.359
26.2205	-11.055	24.586	-15.016	25.0918	-12.574	24.5774	-14.43	24.5656	-18.039	24.5712	-16.552	24.5694	-62.115	24.5753	-11.15
26.3484	-10.849	24.7059	-14.994	25.2142	-12.878	24.6972	-14.654	24.6855	-18.128	24.6911	-16.516	24.6893	-62.242	24.6952	-11.178
26.4763	-11.037	24.8258	-14.969	25.3366	-12.771	24.8171	-14.348	24.8053	-18.039	24.8109	-16.452	24.8091	-62.269	24.8151	-11.426
26.6042	-10.892	24.9457	-15.104	25.459	-12.709	24.937	-14.256	24.9251	-18.05	24.9308	-16.454	24.929	-62.211	24.9349	-11.262
26.7321	-10.996	25.0657	-14.895	25.5814	-12.706	25.0569	-14.115	25.045	-18.134	25.0506	-16.445	25.0488	-62.411	25.0548	-11.28
26.8601	-11.041	25.1856	-15.181	25.7038	-11.981	25.1768	-14.017	25.1648	-18.134	25.1705	-16.465	25.1687	-62.16	25.1747	-11.209
26.988	-10.916	25.3055	-15.071	25.8262	-12.077	25.2967	-14.113	25.2846	-18.146	25.2904	-16.567	25.2885	-62.086	25.2946	-11.362
27.1159	-11.015	25.4255	-15.218	25.9486	-11.854	25.4166	-14.051	25.4045	-18.25	25.4102	-16.514	25.4084	-62.235	25.4145	-11.212
27.2438	-11.087	25.5454	-15.089	26.071	-12.004	25.5365	-13.891	25.5243	-18.041	25.5301	-16.543	25.5282	-62.378	25.5343	-11.295
27.3717	-10.808	25.6653	-15.099	26.1934	-11.954	25.6564	-13.905	25.6441	-18.135	25.6499	-16.692	25.6481	-62.284	25.6542	-11.238
27.4996	-11.017	25.7853	-15.155	26.3158	-12.025	25.7763	-13.952	25.764	-18.245	25.7698	-16.563	25.7679	-62.372	25.7741	-11.254
27.6275	-11.036	25.9052	-15.225	26.4382	-12.039	25.8961	-13.73	25.8838	-18.244	25.8897	-16.518	25.8878	-62.196	25.894	-11.372
27.7554	-11.038	26.0251	-15.037	26.5606	-12.154	26.016	-13.913	26.0036	-18.294	26.0095	-16.742	26.0076	-62.172	26.0139	-11.294
27.8833	-10.92	26.1451	-15.195	26.683	-12.245	26.1359	-14.175	26.1234	-18.267	26.1294	-16.609	26.1275	-62.56	26.1337	-11.305
28.0112	-11.067	26.265	-15.242	26.8054	-12.229	26.2558	-14.358	26.2433	-18.21	26.2492	-16.703	26.2474	-62.348	26.2536	-11.373
28.1391	-11.08	26.3849	-15.287	26.9278	-12.061	26.3757	-13.917	26.3631	-18.309	26.3691	-16.73	26.3672	-62.232	26.3735	-11.303
28.267	-10.948	26.5049	-15.191	27.0502	-12.053	26.4956	-13.794	26.4829	-18.236	26.4889	-16.817	26.4871	-62.376	26.4934	-11.243
28.3949	-10.991	26.6248	-15.191	27.1726	-12.179	26.6155	-13.858	26.6028	-18.25	26.6088	-16.787	26.6069	-62.431	26.6133	-11.382
28.5228	-10.98	26.7447	-15.15	27.295	-12.192	26.7354	-13.993	26.7226	-18.414	26.7287	-16.652	26.7268	-62.426	26.7331	-11.312
28.6507	-11.063	26.8646	-15.219	27.4174	-11.996	26.8553	-13.882	26.8424	-18.559	26.8485	-16.794	26.8466	-62.475	26.853	-11.42
28.7786	-10.94	26.9846	-15.219	27.5398	-12.214	26.9751	-13.833	26.9623	-18.441	26.9684	-16.748	26.9665	-62.477	26.9729	-11.36
28.9065	-10.899	27.1045	-15.339	27.6622	-12.185	27.095	-13.799	27.0821	-18.394	27.0882	-16.713	27.0863	-62.41	27.0928	-11.457
29.0344	-10.938	27.2244	-15.198	27.7846	-12.003	27.2149	-13.741	27.2019	-18.44	27.2081	-16.899	27.2062	-62.442	27.2127	-11.296
29.1623	-10.862	27.3444	-15.445	27.907	-12.166	27.3348	-13.891	27.3218	-18.382	27.328	-16.831	27.326	-62.49	27.3325	-11.306
29.2902	-11.009	27.4643	-15.361	28.0294	-12.116	27.4547	-14.117	27.4416	-18.487	27.4478	-16.824	27.4459	-62.399	27.4524	-11.35
29.4182	-10.965	27.5842	-15.442	28.1518	-12.17	27.5746	-14.194	27.5614	-18.427	27.5677	-16.69	27.5657	-62.426	27.5723	-11.421
29.5461	-10.99	27.7042	-15.41	28.2742	-12.111	27.6945	-14.372	27.6813	-18.42	27.6875	-16.765	27.6856	-62.335	27.6922	-11.302
29.674	-10.975	27.8241	-15.498	28.3966	-12.274	27.8144	-14.294	27.8011	-18.48	27.8074	-16.907	27.8054	-62.319	27.812	-11.391
29.8019	-10.915	27.944	-15.244	28.519	-12.067	27.9343	-14.374	27.9209	-18.501	27.9273	-16.926	27.9253	-62.554	27.9319	-11.321
29.9298	-10.889	28.064	-15.264	28.6414	-12.209	28.0542	-14.222	28.0408	-18.456	28.0471	-16.882	28.0451	-62.489	28.0518	-11.336
30.0577	-10.786	28.1839	-15.305	28.7638	-12.251	28.174	-14.06	28.1606	-18.515	28.167	-16.872	28.165	-62.412	28.1717	-11.343
30.1856	-10.917	28.3038	-15.27	28.8862	-12.066	28.2939	-14.063	28.2804	-18.5	28.2868	-16.849	28.2848	-62.352	28.2916	-11.526
30.3135	-10.782	28.4238	-15.352	29.0086	-12.227	28.4138	-14.078	28.4003	-18.525	28.4067	-16.886	28.4047	-62.466	28.4114	-11.466
30.4414	-10.839	28.5437	-15.416	29.131	-12.097	28.5337	-13.972	28.5201	-18.452	28.5266	-16.906	28.5245	-62.381	28.5313	-11.433
30.5693	-10.997	28.6636	-15.226	29.2534	-12.117	28.6536	-14.023	28.6399	-18.501	28.6464	-16.947	28.6444	-62.478	28.6512	-11.402
30.6972	-10.826	28.7836	-15.176	29.3758	-12.152	28.7735	-13.982	28.7598	-18.408	28.7663	-16.924	28.7642	-62.484	28.7711	-11.427
30.8251	-10.811	28.9035	-15.275	29.4982	-12.038	28.8934	-13.936	28.8796	-18.525	28.8861	-16.883	28.8841	-62.422	28.891	-11.518
30.953	-10.919	29.0234	-15.284	29.6206	-12.006	29.0133	-13.864	28.9994	-18.385	29.006	-16.852	29.0039	-62.444	29.0108	-11.56
31.0809	-10.854	29.1433	-15.241	29.743	-12.177	29.1332	-13.961	29.1193	-18.549	29.1259	-17.016	29.1238	-62.436	29.1307	-11.452
31.2088	-10.83	29.2633	-15.278	29.8654	-12.072	29.2531	-13.989	29.2391	-18.598	29.2457	-17.032	29.2436	-62.489	29.2506	-11.68
31.3367	-10.847	29.3832	-15.279	29.9878	-12.058	29.3729	-14.21	29.3589	-18.566	29.3656	-17.123	29.3635	-62.387	29.3705	-11.494
31.4646	-10.988	29.5031	-15.245	30.1102	-12.211	29.4928	-14.267	29.4788	-18.45	29.4854	-17.058	29.4833	-62.546	29.4904	-11.412
31.5925	-10.898	29.6231	-15.134	30.2326	-12.212	29.6127	-14.365	29.5986	-18.405	29.6053	-16.98	29.6032	-62.373	29.6102	-11.643
31.7204	-10.939	29.743	-15.314	30.355	-12.088	29.7326	-14.479	29.7184	-18.601	29.7252	-17.044	29.723	-62.585	29.7301	-11.491
31.8483	-10.933	29.8629	-15.253	30.4774	-12.131	29.8525	-14.459	29.8383	-18.509	29.845	-16.912	29.8429	-62.562	29.85	-11.636
31.9763	-10.865	29.9829	-15.226	30.5998	-12.134	29.9724	-14.52	29.9581	-18.49	29.9649	-16.988	29.9627	-62.424	29.9699	-11.45
32.1042	-10.87	30.1028	-15.406	30.7222	-12.227	30.0923	-14.63	30.0779	-18.602	30.0847	-17.06	30.0826	-62.588	30.0898	-11.658
32.2321	-10.974	30.2227	-15.313	30.8446	-12.266	30.2122	-14.494	30.1977	-18.647	30.2046	-17.068	30.2024	-62.632	30.2096	-11.453
32.36	-10.887	30.3427	-15.165	30.967	-12.207	30.3321	-14.532	30.3176	-18.686	30.3245	-17.138	30.3223	-62.478	30.3295	-11.562
32.4879	-10.788	30.4626	-15.19	31.0894	-12.185	30.4519	-14.491	30.4374	-18.774	30.4443	-16.998	30.4421	-62.497	30.4494	-11.606
32.6158	-10.805	30.5825	-15.261	31.2117	-12.127	30.5718	-14.645	30.5572	-18.607	30.5642	-17.029	30.562	-62.668	30.5693	-11.384
32.7437	-10.944	30.7025	-15.233	31.3341	-11.951	30.6917	-14.633	30.6771	-18.785	30.684	-17.18	30.6818	-62.504	30.6892	-11.606
32.8716	-10.917	30.8224	-15.412	31.4565	-12.045	30.8116	-14.501	30.7969	-18.622	30.8039	-17.012	30.8017	-62.593	30.809	-11.625
32.9995	-10.794	30.9423	-15.426	31.5789	-12.189	30.9315	-14.668	30.9167	-18.666	30.9237	-17.12	30.9215	-62.567	30.9289	-11.498
33.1274	-10.836	31.0623	-15.348	31.7013	-12.129	31.0514	-14.703	31.0366	-18.645	31.0436	-17.094	31.0414	-62.59	31.0488	-11.674
33.2553	-10.749	31.1822	-15.347	31.8237	-12.249	31.1713	-14.53	31.1564	-18.647	31.1635	-16.984	31.1612	-62.733	31.1687	-11.677
33.3832	-10.866	31.3021	-15.366	31.9461	-12.192	31.2912	-14.715	31.2762	-18.647	31.2833	-17.054	31.2811	-62.557	31.2886	-11.628
33.5111	-10.808	31.422	-15.413	32.0685	-12.293	31.4111	-14.666	31.3961	-18.651	31.4032	-17.133	31.4009	-62.508	31.4084	-11.535
33.639	-10.884	31.542	-15.369	32.1909	-12.013	31.531	-14.765	31.5159	-18.781	31.523	-17.189	31.5208	-62.499	31.5283	-11.486
33.7669	-10.884	31.6619	-15.393	32.3133	-12.094	31.6508	-14.614	31.6357	-18.652	31.6429	-17.08	31.6406	-62.725	31.6482	-11.668
33.8948	-10.719	31.7818	-15.273	32.4357	-12.211	31.7707	-14.615	31.7556	-18.753	31.7628	-17.29	31.7605	-62.566	31.7681	-11.576
34.0227	-10.858	31.9018	-15.352	32.5581	-12.332	31.8906	-14.752	31.8754	-18.559	31.8826	-17.111	31.8803	-62.807	31.888	-11.552
34.1506	-10.868	32.0217	-15.414	32.6805	-12.136	32.0105	-14.751	31.9952	-18.639	32.0025	-17.174	32.0002	-62.733	32.0078	-11.457
34.2785	-10.957	32.1416	-15.491	32.8029	-12.22	32.1304	-14.728	32.1151	-18.745	32.1223	-17.291	32.12	-62.797	32.1277	-11.667
34.4064	-10.862	32.2616	-15.454	32.9253	-12.34	32.2503	-14.72	32.2349	-18.772	32.2422	-17.113	32.2399	-62.613	32.2476	-11.681
34.5344	-10.854	32.3815	-15.582	33.0477	-12.265	32.3702	-14.771	32.3547	-18.812	32.3621	-17.227	32.3597	-62.695	32.3675	-11.727
34.6623	-10.823	32.5014	-15.397	33.1701	-12.218	32.4901	-14.789	32.4746	-18.763	32.4819	-17.262	32.4796	-62.683	32.4873	-11.542
34.7902	-10.91	32.6214	-15.645	33.2925	-12.137	32.61	-14.711	32.5944	-18.621	32.6018	-17.255	32.5995	-62.782	32.6072	-11.71
34.9181	-10.693	32.7413	-15.464	33.4149	-12.193	32.7298	-14.796	32.7142	-18.756	32.7216	-17.122	32.7193	-62.766	32.7271	-11.665
35.046	-10.741	32.8612	-15.521	33.5373	-12.22	32.8497	-14.797	32.8341	-18.867	32.8415	-17.266	32.8392	-62.649	32.847	-11.577
35.1739	-10.7	32.9812	-15.294	33.6597	-12.314	32.9696	-14.678	32.9539	-18.872	32.9614	-17.082	32.959	-62.88	32.9669	-11.605
35.3018	-10.844	33.1011	-15.544	33.7821	-12.381	33.0895	-14.83	33.0737	-18.937	33.0812	-17.232	33.0789	-62.822	33.0867	-11.806
35.4297	-10.794	33.221	-15.521	33.9045	-12.162	33.2094	-14.74	33.1936	-18.825	33.2011	-17.234	33.1987	-62.609	33.2066	-11.666
35.5576	-10.905	33.3409	-15.387	34.0269	-12.212	33.3293	-14.8	33.3134	-18.891	33.3209	-17.272	33.3186	-62.781	33.3265	-11.662
35.6855	-10.824	33.4609	-15.346	34.1493	-12.192	33.4492	-14.649	33.4332	-18.876	33.4408	-17.339	33.4384	-62.692	33.4464	-11.68
35.8134	-10.892	33.5808	-15.362	34.2717	-12.327	33.5691	-14.768	33.5531	-18.867	33.5607	-17.313	33.5583	-62.717	33.5663	-11.614
35.9413	-11.02	33.7007	-15.401	34.3941	-12.171	33.689	-14.763	33.6729	-18.842	33.6805	-17.244	33.6781	-62.804	33.6861	-11.734
36.0692	-10.679	33.8207	-15.429	34.5165	-12.331	33.8089	-14.841	33.7927	-18.83	33.8004	-17.353	33.798	-62.707	33.806	-11.658
36.1971	-10.843	33.9406	-15.54	34.6389	-12.216	33.9287	-14.732	33.9125	-18.93	33.9202	-17.171	33.9178	-62.776	33.9259	-11.652
36.325	-10.796	34.0605	-15.475	34.7613	-12.255	34.0486	-14.824	34.0324	-18.747	34.0401	-17.423	34.0377	-62.627	34.0458	-11.587
36.4529	-10.736	34.1805	-15.659	34.8837	-12.414	34.1685	-14.747	34.1522	-18.805	34.16	-17.349	34.1575	-62.881	34.1657	-11.603
36.5808	-10.695	34.3004	-15.451	35.0061	-12.407	34.2884	-14.751	34.272	-18.853	34.2798	-17.219	34.2774	-62.886	34.2855	-11.704
36.7087	-10.741	34.4203	-15.541	35.1285	-12.391	34.4083	-14.795	34.3919	-18.89	34.3997	-17.438	34.3972	-62.79	34.4054	-11.646
36.8366	-10.798	34.5403	-15.512	35.2509	-12.333	34.5282	-14.828	34.5117	-18.932	34.5195	-17.36	34.5171	-62.733	34.5253	-11.651
36.9645	-10.793	34.6602	-15.548	35.3733	-12.274	34.6481	-14.533	34.6315	-19.009	34.6394	-17.484	34.6369	-62.811	34.6452	-11.516
37.0925	-10.826	34.7801	-15.622	35.4957	-12.295	34.768	-14.429	34.7514	-18.82	34.7593	-17.395	34.7568	-62.836	34.7651	-11.527
37.2204	-10.746	34.9001	-15.67	35.6181	-12.312	34.8879	-14.454	34.8712	-18.915	34.8791	-17.349	34.8766	-63.027	34.8849	-11.527
37.3483	-10.905	35.02	-15.702	35.7405	-12.388	35.0077	-14.216	34.991	-19.077	34.999	-17.41	34.9965	-62.978	35.0048	-11.627
37.4762	-10.76	35.1399	-15.679	35.8629	-12.331	35.1276	-14.349	35.1109	-18.968	35.1188	-17.431	35.1163	-62.89	35.1247	-11.711
37.6041	-10.88	35.2599	-15.572	35.9853	-12.287	35.2475	-14.442	35.2307	-19.036	35.2387	-17.434	35.2362	-62.934	35.2446	-11.389
37.732	-10.758	35.3798	-15.676	36.1077	-12.415	35.3674	-14.654	35.3505	-18.904	35.3586	-17.356	35.356	-62.957	35.3645	-11.436
37.8599	-10.695	35.4997	-15.8	36.2301	-12.361	35.4873	-14.734	35.4704	-18.915	35.4784	-17.372	35.4759	-62.883	35.4843	-11.587
37.9878	-10.726	35.6196	-15.574	36.3525	-12.236	35.6072	-14.64	35.5902	-18.869	35.5983	-17.376	35.5957	-62.829	35.6042	-11.624
38.1157	-10.833	35.7396	-15.62	36.4749	-12.366	35.7271	-14.659	35.71	-18.86	35.7181	-17.407	35.7156	-62.808	35.7241	-11.615
38.2436	-10.792	35.8595	-15.59	36.5973	-12.28	35.847	-14.785	35.8299	-19.03	35.838	-17.467	35.8354	-62.896	35.844	-11.52
38.3715	-10.738	35.9794	-15.545	36.7197	-12.391	35.9669	-14.778	35.9497	-18.923	35.9578	-17.458	35.9553	-62.889	35.9639	-11.464
38.4994	-10.778	36.0994	-15.499	36.8421	-12.421	36.0868	-14.729	36.0695	-18.936	36.0777	-17.336	36.0751	-62.875	36.0837	-11.655
38.6273	-10.815	36.2193	-15.519	36.9645	-12.395	36.2066	-14.817	36.1894	-18.885	36.1976	-17.417	36.195	-62.961	36.2036	-11.462
38.7552	-10.812	36.3392	-15.558	37.0869	-12.437	36.3265	-15.039	36.3092	-18.971	36.3174	-17.434	36.3148	-62.893	36.3235	-11.471
38.8831	-10.725	36.4592	-15.636	37.2093	-12.268	36.4464	-14.951	36.429	-18.981	36.4373	-17.464	36.4347	-62.696	36.4434	-11.465
39.011	-10.877	36.5791	-15.768	37.3317	-12.21	36.5663	-14.882	36.5489	-19.083	36.5571	-17.495	36.5545	-62.689	36.5633	-11.665
39.1389	-10.735	36.699	-15.641	37.4541	-12.532	36.6862	-14.93	36.6687	-19.137	36.677	-17.478	36.6744	-62.716	36.6831	-11.582
39.2668	-10.841	36.819	-15.706	37.5765	-12.35	36.8061	-14.806	36.7885	-18.889	36.7969	-17.538	36.7942	-62.776	36.803	-11.572
39.3947	-10.757	36.9389	-15.528	37.6989	-12.38	36.926	-14.745	36.9084	-19.014	36.9167	-17.311	36.9141	-62.727	36.9229	-11.565
39.5226	-10.85	37.0588	-15.692	37.8213	-12.525	37.0459	-14.666	37.0282	-18.884	37.0366	-17.6	37.0339	-62.882	37.0428	-11.548
39.6506	-10.782	37.1788	-15.591	37.9437	-12.414	37.1658	-14.818	37.148	-19.113	37.1564	-17.54	37.1538	-62.825	37.1627	-11.726
39.7785	-10.833	37.2987	-15.685	38.0661	-12.242	37.2856	-14.66	37.2679	-18.957	37.2763	-17.501	37.2736	-62.701	37.2825	-11.572
39.9064	-10.746	37.4186	-15.645	38.1885	-12.424	37.4055	-14.744	37.3877	-19.102	37.3962	-17.573	37.3935	-62.789	37.4024	-11.429
40.0343	-10.85	37.5385	-15.715	38.3109	-12.328	37.5254	-14.63	37.5075	-19.204	37.516	-17.567	37.5133	-62.74	37.5223	-11.586
40.1622	-10.787	37.6585	-15.635	38.4333	-12.325	37.6453	-14.717	37.6274	-19.006	37.6359	-17.627	37.6332	-62.962	37.6422	-11.478
40.2901	-10.77	37.7784	-15.443	38.5557	-12.354	37.7652	-14.741	37.7472	-18.971	37.7557	-17.612	37.753	-62.822	37.762	-11.728
40.418	-10.591	37.8983	-15.407	38.6781	-12.322	37.8851	-14.773	37.867	-19.073	37.8756	-17.793	37.8729	-62.713	37.8819	-11.567
40.5459	-10.713	38.0183	-15.734	38.8005	-12.384	38.005	-14.699	37.9868	-19.016	37.9955	-17.397	37.9927	-62.971	38.0018	-11.548
40.6738	-10.798	38.1382	-15.631	38.9229	-12.472	38.1249	-14.644	38.1067	-19.136	38.1153	-17.465	38.1126	-62.783	38.1217	-11.494
40.8017	-10.706	38.2581	-15.838	39.0453	-12.253	38.2448	-14.743	38.2265	-19.038	38.2352	-17.516	38.2324	-62.909	38.2416	-11.511
40.9296	-10.638	38.3781	-15.764	39.1677	-12.332	38.3647	-14.903	38.3463	-19.241	38.355	-17.632	38.3523	-62.817	38.3614	-11.55
41.0575	-10.64	38.498	-15.69	39.2901	-12.284	38.4845	-14.833	38.4662	-19.158	38.4749	-17.545	38.4721	-62.923	38.4813	-11.513
41.1854	-10.458	38.6179	-15.773	39.4125	-12.233	38.6044	-14.642	38.586	-19.05	38.5948	-17.546	38.592	-62.913	38.6012	-11.493
41.3133	-10.701	38.7379	-15.669	39.5349	-12.294	38.7243	-14.648	38.7058	-19.246	38.7146	-17.609	38.7118	-62.827	38.7211	-11.514
41.4412	-10.538	38.8578	-15.621	39.6573	-12.273	38.8442	-14.843	38.8257	-19.175	38.8345	-17.535	38.8317	-63.044	38.841	-11.556
41.5691	-10.557	38.9777	-15.873	39.7797	-12.351	38.9641	-14.647	38.9455	-19.091	38.9543	-17.5	38.9515	-62.799	38.9608	-11.459
41.697	-10.634	39.0977	-15.743	39.9021	-12.24	39.084	-14.729	39.0653	-19.031	39.0742	-17.646	39.0714	-62.864	39.0807	-11.613
41.8249	-10.332	39.2176	-15.818	40.0245	-12.065	39.2039	-14.784	39.1852	-19.055	39.1941	-17.483	39.1913	-62.82	39.2006	-11.498
41.9528	-10.421	39.3375	-15.902	40.1469	-12.092	39.3238	-14.741	39.305	-19.096	39.3139	-17.628	39.3111	-62.827	39.3205	-11.441
42.0807	-10.361	39.4575	-15.771	40.2693	-11.975	39.4437	-14.852	39.4248	-19.129	39.4338	-17.596	39.431	-62.922	39.4404	-11.533
42.2087	-10.399	39.5774	-15.865	40.3917	-12.085	39.5636	-14.787	39.5447	-19	39.5536	-17.501	39.5508	-62.714	39.5602	-11.419
42.3366	-10.2	39.6973	-15.631	40.5141	-11.86	39.6834	-14.962	39.6645	-19.167	39.6735	-17.469	39.6707	-62.729	39.6801	-11.5
42.4645	-10.343	39.8172	-15.699	40.6365	-11.809	39.8033	-14.879	39.7843	-19.249	39.7934	-17.503	39.7905	-62.806	39.8	-11.457
42.5924	-10.262	39.9372	-15.725	40.7589	-11.789	39.9232	-14.823	39.9042	-19.051	39.9132	-17.518	39.9104	-62.587	39.9199	-11.212
42.7203	-10.234	40.0571	-15.705	40.8813	-11.527	40.0431	-14.82	40.024	-19.142	40.0331	-17.32	40.0302	-62.828	40.0398	-11.368
42.8482	-9.992	40.177	-15.931	41.0037	-11.497	40.163	-14.797	40.1438	-19.075	40.1529	-17.51	40.1501	-62.848	40.1596	-11.333
42.9761	-9.936	40.297	-15.734	41.1261	-11.424	40.2829	-14.916	40.2637	-19.026	40.2728	-17.361	40.2699	-62.732	40.2795	-11.317
43.104	-9.776	40.4169	-15.732	41.2485	-11.596	40.4028	-14.939	40.3835	-19.054	40.3926	-17.307	40.3898	-62.828	40.3994	-11.182
43.2319	-9.437	40.5368	-15.652	41.3709	-11.341	40.5227	-14.822	40.5033	-18.991	40.5125	-17.128	40.5096	-62.726	40.5193	-11.175
43.3598	-9.351	40.6568	-15.893	41.4933	-11.296	40.6426	-14.8	40.6232	-19.046	40.6324	-17.098	40.6295	-62.7	40.6392	-11.194
43.4877	-9.329	40.7767	-15.629	41.6157	-11.253	40.7624	-14.784	40.743	-19.106	40.7522	-16.947	40.7493	-62.608	40.759	-10.882
43.6156	-8.898	40.8966	-15.806	41.7381	-11.308	40.8823	-14.661	40.8628	-18.978	40.8721	-16.892	40.8692	-62.692	40.8789	-10.945
43.7435	-8.751	41.0166	-15.805	41.8605	-11.203	41.0022	-14.697	40.9827	-18.96	40.9919	-16.574	40.989	-62.609	40.9988	-10.835
43.8714	-8.386	41.1365	-15.767	41.9829	-11.071	41.1221	-14.869	41.1025	-18.901	41.1118	-16.476	41.1089	-62.534	41.1187	-10.592
43.9993	-7.957	41.2564	-15.767	42.1053	-11.079	41.242	-14.832	41.2223	-18.995	41.2317	-16.162	41.2287	-62.481	41.2386	-10.555
44.1272	-7.505	41.3764	-15.652	42.2277	-10.942	41.3619	-14.663	41.3422	-19.019	41.3515	-15.939	41.3486	-62.524	41.3584	-10.302
44.2551	-7.062	41.4963	-15.907	42.3501	-10.927	41.4818	-14.701	41.462	-18.895	41.4714	-15.681	41.4684	-62.289	41.4783	-10.248
44.383	-6.834	41.6162	-15.732	42.4725	-10.857	41.6017	-14.643	41.5818	-18.92	41.5912	-15.398	41.5883	-62.265	41.5982	-9.929
44.5109	-6.284	41.7362	-15.812	42.5949	-10.807	41.7216	-14.598	41.7017	-19.083	41.7111	-14.944	41.7081	-62.31	41.7181	-9.557
44.6388	-5.694	41.8561	-15.711	42.7173	-10.692	41.8415	-14.803	41.8215	-18.81	41.831	-14.58	41.828	-62.113	41.838	-9.301
44.7668	-5.315	41.976	-15.704	42.8397	-10.638	41.9613	-14.645	41.9413	-18.785	41.9508	-14.376	41.9478	-62.175	41.9578	-9.03
44.8947	-4.738	42.0959	-15.778	42.9621	-10.613	42.0812	-14.593	42.0611	-18.857	42.0707	-13.85	42.0677	-61.979	42.0777	-8.786
45.0226	-4.183	42.2159	-15.576	43.0845	-10.545	42.2011	-14.606	42.181	-18.73	42.1905	-13.687	42.1875	-62.104	42.1976	-8.401
45.1505	-3.701	42.3358	-15.799	43.2069	-10.336	42.321	-14.555	42.3008	-18.646	42.3104	-13.117	42.3074	-61.786	42.3175	-7.925
45.2784	-2.954	42.4557	-15.638	43.3293	-10.124	42.4409	-14.573	42.4206	-18.681	42.4303	-12.764	42.4272	-61.754	42.4373	-7.559
45.4063	-2.525	42.5757	-15.552	43.4517	-9.65	42.5608	-14.509	42.5405	-18.527	42.5501	-12.252	42.5471	-61.473	42.5572	-7.318
45.5342	-1.767	42.6956	-15.63	43.5741	-9.308	42.6807	-14.5	42.6603	-18.473	42.67	-11.838	42.6669	-61.566	42.6771	-6.827
45.6621	-1.043	42.8155	-15.541	43.6964	-9.081	42.8006	-14.254	42.7801	-18.344	42.7898	-11.483	42.7868	-61.162	42.797	-6.434
45.79	-0.379	42.9355	-15.546	43.8188	-8.409	42.9205	-14.277	42.9	-18.331	42.9097	-11.075	42.9066	-61.03	42.9169	-6.029
45.9179	0.458	43.0554	-15.636	43.9412	-7.913	43.0403	-14.039	43.0198	-18.084	43.0296	-10.6	43.0265	-60.906	43.0367	-5.571
46.0458	1.184	43.1753	-15.394	44.0636	-7.116	43.1602	-13.954	43.1396	-18.188	43.1494	-10.21	43.1463	-60.55	43.1566	-4.927
46.1737	1.933	43.2953	-15.315	44.186	-6.438	43.2801	-13.893	43.2595	-17.996	43.2693	-9.47	43.2662	-60.351	43.2765	-4.449
46.3016	2.568	43.4152	-15.337	44.3084	-5.636	43.4	-13.671	43.3793	-17.739	43.3891	-8.8	43.386	-60.079	43.3964	-3.641
46.4295	3.377	43.5351	-15.48	44.4308	-4.869	43.5199	-13.449	43.4991	-17.556	43.509	-7.885	43.5059	-59.367	43.5163	-2.698
46.5574	4.098	43.6551	-15.154	44.5532	-3.663	43.6398	-13.263	43.619	-17.372	43.6289	-6.938	43.6257	-59.141	43.6361	-1.473
46.6853	4.795	43.775	-15.03	44.6756	-2.713	43.7597	-13.154	43.7388	-16.911	43.7487	-5.818	43.7456	-58.522	43.756	-0.072
46.8132	5.438	43.8949	-14.825	44.798	-1.471	43.8796	-12.752	43.8586	-16.753	43.8686	-4.755	43.8654	-57.796	43.8759	1.668
46.9411	6.087	44.0148	-14.763	44.9204	-0.424	43.9995	-12.453	43.9785	-16.15	43.9884	-3.349	43.9853	-56.892	43.9958	3.689
47.069	6.746	44.1348	-14.61	45.0428	0.585	44.1194	-12.043	44.0983	-15.708	44.1083	-1.404	44.1051	-56.129	44.1157	5.88
47.1969	7.409	44.2547	-14.368	45.1652	1.669	44.2392	-11.513	44.2181	-15.327	44.2282	0.356	44.225	-54.812	44.2355	8.78
47.3249	7.904	44.3746	-14.224	45.2876	3.004	44.3591	-11.011	44.338	-14.61	44.348	2.407	44.3448	-53.814	44.3554	11.584
47.4528	8.532	44.4946	-14.063	45.41	4.22	44.479	-10.359	44.4578	-13.735	44.4679	4.46	44.4647	-52.244	44.4753	14.803
47.5807	9.028	44.6145	-13.922	45.5324	5.672	44.5989	-9.641	44.5776	-12.982	44.5877	6.737	44.5845	-50.86	44.5952	18.245
47.7086	9.74	44.7344	-13.577	45.6548	6.892	44.7188	-8.904	44.6975	-12.053	44.7076	9.095	44.7044	-49.019	44.7151	21.516
47.8365	10.344	44.8544	-13.046	45.7772	8.192	44.8387	-8.095	44.8173	-11.117	44.8275	11.58	44.8242	-47.357	44.8349	25.067
47.9644	11.099	44.9743	-12.762	45.8996	9.68	44.9586	-7.106	44.9371	-9.867	44.9473	14.114	44.9441	-45.151	44.9548	28.639
48.0923	12.158	45.0942	-12.769	46.022	11.243	45.0785	-6.212	45.057	-8.973	45.0672	16.361	45.0639	-43.415	45.0747	32.301
48.2202	12.793	45.2142	-12.362	46.1444	12.887	45.1984	-4.843	45.1768	-7.696	45.187	18.896	45.1838	-41.23	45.1946	35.657
48.3481	14.09	45.3341	-11.944	46.2668	14.612	45.3182	-3.681	45.2966	-6.288	45.3069	21.213	45.3036	-39.034	45.3145	39.046
48.476	15.37	45.454	-11.633	46.3892	16.317	45.4381	-2.318	45.4165	-4.826	45.4267	23.448	45.4235	-36.671	45.4343	42.624
48.6039	16.643	45.574	-11.184	46.5116	18.053	45.558	-0.976	45.5363	-3.579	45.5466	25.532	45.5434	-34.351	45.5542	45.891
48.7318	18.455	45.6939	-11.022	46.634	20.245	45.6779	0.548	45.6561	-1.904	45.6665	27.8	45.6632	-31.83	45.6741	49.129
48.8597	20.349	45.8138	-10.454	46.7564	22.296	45.7978	2.079	45.776	-0.111	45.7863	30.022	45.7831	-29.432	45.794	52.32
48.9876	22.551	45.9338	-10.114	46.8788	24.761	45.9177	4.018	45.8958	1.434	45.9062	32.346	45.9029	-26.823	45.9139	55.387
49.1155	24.834	46.0537	-9.803	47.0012	27.551	46.0376	5.845	46.0156	3.207	46.026	34.273	46.0228	-24.394	46.0337	58.289
49.2434	27.609	46.1736	-9.429	47.1236	30.504	46.1575	7.946	46.1354	4.993	46.1459	36.477	46.1426	-21.61	46.1536	61.476
49.3713	30.3	46.2935	-9.096	47.246	33.757	46.2774	10.043	46.2553	6.925	46.2658	38.556	46.2625	-18.64	46.2735	64.513
49.4992	33.274	46.4135	-8.76	47.3684	37.628	46.3973	12.489	46.3751	8.753	46.3856	40.979	46.3823	-16.053	46.3934	67.453
49.6271	36.458	46.5334	-8.501	47.4908	41.8	46.5171	15.025	46.4949	10.907	46.5055	43.144	46.5022	-12.725	46.5133	70.241
49.755	39.942	46.6533	-8.08	47.6132	47.066	46.637	17.746	46.6148	13.121	46.6253	45.394	46.622	-10.275	46.6331	73.233
49.883	43.499	46.7733	-7.892	47.7356	52.751	46.7569	20.818	46.7346	15.354	46.7452	47.719	46.7419	-6.751	46.753	76.307
50.0109	47.385	46.8932	-7.511	47.858	59.728	46.8768	23.953	46.8544	17.754	46.8651	50.333	46.8617	-3.595	46.8729	78.97
50.1388	51.223	47.0131	-7.076	47.9804	68.07	46.9967	27.607	46.9743	20.245	46.9849	53.003	46.9816	-0.084	46.9928	82.24
50.2667	55.023	47.1331	-7.142	48.1028	77.617	47.1166	31.63	47.0941	22.688	47.1048	55.918	47.1014	3.656	47.1127	85.282
50.3946	58.89	47.253	-6.755	48.2252	88.46	47.2365	36.346	47.2139	25.479	47.2246	59.035	47.2213	7.931	47.2325	88.402
50.5225	63.038	47.3729	-6.508	48.3476	102.401	47.3564	41.423	47.3338	28.43	47.3445	62.521	47.3411	12.539	47.3524	91.477
50.6504	67.212	47.4929	-6.107	48.47	117.094	47.4763	47.319	47.4536	31.829	47.4644	66.35	47.461	17.515	47.4723	95.12
50.7783	71.179	47.6128	-5.856	48.5924	135.234	47.5962	54.504	47.5734	35.453	47.5842	70.595	47.5808	23.061	47.5922	98.733
50.9062	75.34	47.7327	-5.673	48.7148	155.326	47.716	62.284	47.6933	39.784	47.7041	75.527	47.7007	29.358	47.712	102.704
51.0341	79.026	47.8527	-5.346	48.8372	177.807	47.8359	71.672	47.8131	44.23	47.8239	80.739	47.8205	36.736	47.8319	106.669
51.162	83.256	47.9726	-5.183	48.9596	202.966	47.9558	82.639	47.9329	49.617	47.9438	86.441	47.9404	45.232	47.9518	111.297
51.2899	86.897	48.0925	-4.634	49.082	230.524	48.0757	95.534	48.0528	55.768	48.0637	93.223	48.0602	54.933	48.0717	116.082
51.4178	90.749	48.2125	-4.23	49.2044	260.554	48.1956	110.534	48.1726	62.657	48.1835	100.517	48.1801	65.784	48.1916	120.963
51.5457	94.321	48.3324	-3.741	49.3268	292.847	48.3155	127.687	48.2924	70.475	48.3034	108.301	48.2999	78.374	48.3114	126.665
51.6736	97.881	48.4523	-2.866	49.4492	328.098	48.4354	147.57	48.4123	79.679	48.4232	116.947	48.4198	92.622	48.4313	132.657
51.8015	101.59	48.5722	-2.325	49.5716	362.323	48.5553	170.105	48.5321	90.21	48.5431	126.394	48.5396	108.944	48.5512	138.298
51.9294	104.747	48.6922	-1.539	49.694	401.44	48.6752	195.527	48.6519	102.062	48.663	136.444	48.6595	126.87	48.6711	144.814
52.0573	108.535	48.8121	-0.514	49.8164	437.76	48.795	223.813	48.7718	115.221	48.7828	147.067	48.7793	147.036	48.791	151.442
52.1852	111.849	48.932	0.859	49.9388	477.012	48.9149	254.9	48.8916	129.849	48.9027	158.358	48.8992	169.569	48.9108	158.246
52.3131	115.351	49.052	1.986	50.0612	515.063	49.0348	289.413	49.0114	146.231	49.0225	169.906	49.019	193.666	49.0307	165.378
52.4411	119.037	49.1719	3.561	50.1836	554.19	49.1547	326.196	49.1313	163.94	49.1424	182.037	49.1389	219.991	49.1506	172.606
52.569	122.79	49.2918	5.219	50.306	589.201	49.2746	365.908	49.2511	183.16	49.2623	194.492	49.2587	248.018	49.2705	179.617
52.6969	126.876	49.4118	7.038	50.4284	627.278	49.3945	406.838	49.3709	204.23	49.3821	207.393	49.3786	277.752	49.3904	186.914
52.8248	130.797	49.5317	9.056	50.5508	660.513	49.5144	450.795	49.4908	225.78	49.502	220.242	49.4984	309.215	49.5102	194.469
52.9527	135.161	49.6516	11.344	50.6732	694.407	49.6343	495.312	49.6106	249.003	49.6218	233.113	49.6183	342.065	49.6301	201.533
53.0806	139.985	49.7716	13.611	50.7956	724.42	49.7542	541.41	49.7304	273.094	49.7417	246.144	49.7381	376.257	49.75	208.387
53.2085	145.266	49.8915	16.612	50.918	752.139	49.8741	587.398	49.8503	297.982	49.8615	258.912	49.858	413.163	49.8699	215.455
53.3364	150.872	50.0114	19.838	51.0404	779.562	49.9939	633.488	49.9701	323.439	49.9814	271.89	49.9778	450.368	49.9898	222.775
53.4643	156.988	50.1314	23.03	51.1628	802.698	50.1138	680.164	50.0899	349.001	50.1013	284.177	50.0977	475.911	50.1096	229.265
53.5922	164.237	50.2513	26.082	51.2852	823.965	50.2337	724.328	50.2097	375.149	50.2211	296.425	50.2175	508.944	50.2295	235.657
53.7201	172.257	50.3712	29.067	51.4076	844.412	50.3536	767.662	50.3296	400.668	50.341	307.915	50.3374	552.11	50.3494	241.754
53.848	181.196	50.4911	32.008	51.53	859.575	50.4735	810.103	50.4494	425.691	50.4608	319.059	50.4572	589.903	50.4693	247.841
53.9759	192.218	50.6111	33.343	51.6524	873.539	50.5934	848.568	50.5692	450.273	50.5807	329.762	50.5771	622.435	50.5892	253.155
54.1038	204.555	50.731	35.406	51.7748	884.851	50.7133	885.993	50.6891	474.736	50.7006	340.235	50.6969	652.427	50.709	258.414
54.2317	218.846	50.8509	38.491	51.8972	894.58	50.8332	922.754	50.8089	497.508	50.8204	349.207	50.8168	682.574	50.8289	263.14
54.3596	236.178	50.9709	41.401	52.0196	902.536	50.9531	954.864	50.9287	519.385	50.9403	357.783	50.9366	711.565	50.9488	267.748
54.4875	256.352	51.0908	44.332	52.142	907.073	51.0729	983.627	51.0486	539.599	51.0601	365.77	51.0565	737.637	51.0687	271.406
54.6154	281.352	51.2107	47.517	52.2644	911.218	51.1928	1009.98	51.1684	559.622	51.18	372.762	51.1763	761.711	51.1886	275.088
54.7433	310.875	51.3307	50.388	52.3868	911.698	51.3127	1034.92	51.2882	577.456	51.2999	379.234	51.2962	784.911	51.3084	278.475
54.8713	345.71	51.4506	53.111	52.5092	912.725	51.4326	1055.29	51.4081	593.832	51.4197	384.922	51.416	801.607	51.4283	281.145
54.9992	389.614	51.5705	55.848	52.6316	909.312	51.5525	1073.06	51.5279	608.566	51.5396	389.806	51.5359	817.618	51.5482	283.388
55.1271	440.188	51.6905	58.72	52.754	906.415	51.6724	1087.3	51.6477	621.563	51.6594	394.13	51.6557	840.196	51.6681	285.435
55.255	503.981	51.8104	61.398	52.8764	901.22	51.7923	1100.61	51.7676	634.109	51.7793	397.529	51.7756	851.188	51.788	286.979
55.3829	576.899	51.9303	63.999	52.9988	892.974	51.9122	1109.66	51.8874	645.015	51.8992	400.28	51.8954	865.414	51.9078	288.787
55.5108	663.516	52.0503	66.654	53.1212	885.04	52.0321	1116.54	52.0072	653.464	52.019	402.732	52.0153	873.827	52.0277	289.418
55.6387	764.777	52.1702	69.312	53.2436	872.167	52.152	1122.04	52.1271	660.227	52.1389	404.578	52.1352	882.452	52.1476	289.884
55.7666	876.862	52.2901	71.603	53.366	860.137	52.2718	1123.03	52.2469	666.489	52.2587	405.454	52.255	888.701	52.2675	290.278
55.8945	1008.48	52.4101	74.07	53.4884	847.081	52.3917	1124.13	52.3667	671.68	52.3786	405.546	52.3749	891.681	52.3873	290.207
56.0224	1142.81	52.53	76.628	53.6108	829.766	52.5116	1120.46	52.4866	674.517	52.4985	405.578	52.4947	893.01	52.5072	290.274
56.1503	1284.98	52.6499	79.288	53.7332	813.386	52.6315	1117.29	52.6064	677.592	52.6183	405.238	52.6146	893.656	52.6271	289.445
56.2782	1431.6	52.7698	81.836	53.8556	795.145	52.7514	1106.87	52.7262	677.576	52.7382	403.591	52.7344	894.651	52.747	288.893
56.4061	1567.16	52.8898	84.41	53.978	774.46	52.8713	1100.14	52.8461	677.219	52.858	402.49	52.8543	890.12	52.8669	288.303
56.534	1685.16	53.0097	87.369	54.1004	752.161	52.9912	1088.41	52.9659	675.461	52.9779	400.436	52.9741	882.838	52.9867	287.104
56.6619	1791.15	53.1296	90.465	54.2228	728.855	53.1111	1077.32	53.0857	672.875	53.0978	397.861	53.094	876.373	53.1066	286.438
56.7898	1856.85	53.2496	93.583	54.3452	704.889	53.231	1060.23	53.2056	669.638	53.2176	395.294	53.2138	869.455	53.2265	284.719
56.9177	1896.04	53.3695	97.307	54.4676	681.596	53.3508	1041.37	53.3254	663.784	53.3375	392.515	53.3337	859.056	53.3464	284.202
57.0456	1933.22	53.4894	101.198	54.59	654.767	53.4707	1025.35	53.4452	658.288	53.4573	389.31	53.4535	847.096	53.4663	283.221
57.1735	1949.7	53.6094	105.656	54.7124	630.602	53.5906	1003.01	53.5651	651.806	53.5772	386.065	53.5734	834.587	53.5861	282.139
57.3014	1979.3	53.7293	110.433	54.8348	604.95	53.7105	980.378	53.6849	644.109	53.6971	383.14	53.6932	821.973	53.706	281.812
57.4294	1973.12	53.8492	115.694	54.9572	579.474	53.8304	955.535	53.8047	636.066	53.8169	380.53	53.8131	808.407	53.8259	281.368
57.5573	1990.34	53.9692	121.84	55.0796	554.066	53.9503	930.37	53.9245	626.441	53.9368	378.153	53.9329	791.273	53.9458	281.448
57.6852	1974.52	54.0891	128.973	55.202	529.383	54.0702	903.998	54.0444	617.466	54.0566	376.184	54.0528	772.767	54.0657	282.203
57.8131	1994.19	54.209	141.033	55.3244	506.134	54.1901	876.984	54.1642	606.518	54.1765	374.619	54.1726	756.173	54.1855	283.343
57.941	1986.02	54.329	144.414	55.4468	482.001	54.31	850.564	54.284	596.697	54.2964	373.972	54.2925	741.67	54.3054	285.064
58.0689	2006.21	54.4489	173.697	55.5692	460.732	54.4299	821.451	54.4039	585.88	54.4162	374.116	54.4123	726.231	54.4253	288.329
58.1968	1982.84	54.5688	184.808	55.6916	439.065	54.5497	793.556	54.5237	576.409	54.5361	375.817	54.5322	710.987	54.5452	291.554
58.3247	1987.88	54.6887	207.379	55.814	420.301	54.6696	766.491	54.6435	566.198	54.6559	378.432	54.652	695.592	54.6651	296.271
58.4526	1989.1	54.8087	224.27	55.9364	401.543	54.7895	738.973	54.7634	556.691	54.7758	382.553	54.7719	683.115	54.7849	302.228
58.5805	1986.88	54.9286	231.814	56.0588	384.332	54.9094	713.185	54.8832	548.615	54.8956	388.468	54.8917	672.046	54.9048	309.002
58.7084	1982.98	55.0485	241.626	56.1811	368.773	55.0293	688.361	55.003	541.366	55.0155	395.228	55.0116	662.336	55.0247	317.483
58.8363	1993.74	55.1685	273.39	56.3035	355.141	55.1492	665.175	55.1229	535.592	55.1354	404.029	55.1314	657.93	55.1446	327.174
58.9642	1979.52	55.2884	311.881	56.4259	341.678	55.2691	642.893	55.2427	531.369	55.2552	414.842	55.2513	653.245	55.2645	338.431
59.0921	1991.18	55.4083	358.781	56.5483	331.022	55.389	624.201	55.3625	529.164	55.3751	427.12	55.3711	651.566	55.3843	350.497
59.22	2000.02	55.5283	415.429	56.6707	320.842	55.5089	605.754	55.4824	529.016	55.4949	441.631	55.491	654.13	55.5042	364.527
59.3479	1982.28	55.6482	482.033	56.7931	311.841	55.6288	590.465	55.6022	531.428	55.6148	457.459	55.6108	658.652	55.6241	379.802
59.4758	1991.65	55.7681	558.893	56.9155	304.241	55.7486	576.998	55.722	535.485	55.7347	475.465	55.7307	668.222	55.744	396.472
59.6037	1977.9	55.8881	648.468	57.0379	297.692	55.8685	566.062	55.8419	542.473	55.8545	494.599	55.8505	681.293	55.8639	414.401
59.7316	1985.18	56.008	748.645	57.1603	292.38	55.9884	556.87	55.9617	551.475	55.9744	515.729	55.9704	697.231	55.9837	433.318
59.8595	1978.78	56.1279	859.42	57.2827	287.757	56.1083	550.177	56.0815	564.061	56.0942	538.254	56.0902	718.394	56.1036	454.497
59.9875	1971.34	56.2479	979.542	57.4051	283.798	56.2282	545.928	56.2014	578.635	56.2141	562.157	56.2101	741.394	56.2235	476.114
60.1154	1969.44	56.3678	1106.47	57.5275	280.558	56.3481	544.026	56.3212	596.166	56.334	587.159	56.3299	769.032	56.3434	498.317
60.2433	1966.37	56.4877	1236.46	57.6499	277.609	56.468	544.148	56.441	616.93	56.4538	612.88	56.4498	800.522	56.4633	521.53
60.3712	1946.83	56.6077	1360.84	57.7723	275.91	56.5879	546.206	56.5609	639.636	56.5737	639.56	56.5696	834.111	56.5831	545.873
60.4991	1943.57	56.7276	1482.84	57.8947	273.703	56.7078	550.486	56.6807	664.179	56.6935	667.376	56.6895	870.709	56.703	570.49
60.627	1939.49	56.8475	1589.72	58.0171	272.173	56.8276	555.496	56.8005	690.969	56.8134	695.356	56.8093	909.817	56.8229	594.79
60.7549	1915.75	56.9674	1693.38	58.1395	270.781	56.9475	562.636	56.9204	719.711	56.9333	723.226	56.9292	952.197	56.9428	619.461
60.8828	1879.61	57.0874	1770.6	58.2619	269.564	57.0674	570.907	57.0402	750.122	57.0531	751.064	57.049	995.636	57.0627	644.457
61.0107	1848.41	57.2073	1813.66	58.3843	268.688	57.1873	579.534	57.16	781.952	57.173	778.108	57.1689	1038.96	57.1825	669.875
61.1386	1807.34	57.3272	1864.45	58.5067	267.137	57.3072	590.052	57.2799	813.678	57.2928	805.244	57.2887	1083.38	57.3024	693.872
61.2665	1768.83	57.4472	1887.36	58.6291	266.037	57.4271	600.573	57.3997	846.496	57.4127	831.726	57.4086	1127.65	57.4223	717.192
61.3944	1707.4	57.5671	1898.91	58.7515	264.328	57.547	611.948	57.5195	880.003	57.5326	856.859	57.5284	1172.04	57.5422	739.799
61.5223	1643.78	57.687	1906.11	58.8739	262.834	57.6669	623.801	57.6394	912.681	57.6524	880.446	57.6483	1217.88	57.662	763.73
61.6502	1576.42	57.807	1925.77	58.9963	260.924	57.7868	634.258	57.7592	945.851	57.7723	903.157	57.7681	1259.51	57.7819	784.055
61.7781	1499.41	57.9269	1938.24	59.1187	258.998	57.9067	645.346	57.879	978.062	57.8921	924.618	57.888	1298.48	57.9018	803.846
61.906	1422.96	58.0468	1931.07	59.2411	256.769	58.0265	655.996	57.9988	1007.71	58.012	944.831	58.0078	1331.95	58.0217	820.807
62.0339	1352.81	58.1668	1942.71	59.3635	254.341	58.1464	666.285	58.1187	1038.1	58.1319	962.417	58.1277	1369.92	58.1416	838.567
62.1618	1265.33	58.2867	1949.31	59.4859	251.824	58.2663	675.569	58.2385	1065.06	58.2517	978.308	58.2475	1404.89	58.2614	855.078
62.2897	1187.95	58.4066	1941.87	59.6083	248.922	58.3862	684.591	58.3583	1090.87	58.3716	991.803	58.3674	1431.59	58.3813	869.033
62.4176	1103.04	58.5266	1954.45	59.7307	245.389	58.5061	692.512	58.4782	1117.83	58.4914	1003.08	58.4872	1457.27	58.5012	881.146
62.5456	1027.58	58.6465	1951.09	59.8531	241.891	58.626	699.281	58.598	1135.9	58.6113	1013.76	58.6071	1487.09	58.6211	891.717
62.6735	954.603	58.7664	1947.66	59.9755	238.323	58.7459	704.829	58.7178	1157.32	58.7312	1020.32	58.727	1501	58.741	900.91
62.8014	879.21	58.8864	1943.12	60.0979	234.657	58.8658	709.866	58.8377	1175.48	58.851	1027.04	58.8468	1519.23	58.8608	906.638
62.9293	811.074	59.0063	1924.32	60.2203	229.72	58.9857	712.421	58.9575	1192.61	58.9709	1028.92	58.9667	1538.55	58.9807	912.303
63.0572	745.11	59.1262	1925.22	60.3427	225.189	59.1055	713.686	59.0773	1202.35	59.0907	1030.97	59.0865	1548.39	59.1006	915.818
63.1851	682.962	59.2461	1940.47	60.4651	220.179	59.2254	714.582	59.1972	1212.92	59.2106	1029.71	59.2064	1555.06	59.2205	917.997
63.313	626.022	59.3661	1938.8	60.5875	214.824	59.3453	713.917	59.317	1220.05	59.3304	1027.73	59.3262	1560.54	59.3404	916.542
63.4409	570.419	59.486	1923.53	60.7099	209.374	59.4652	711.973	59.4368	1226.64	59.4503	1023.31	59.4461	1566.35	59.4602	914.752
63.5688	519.684	59.6059	1928.28	60.8323	203.793	59.5851	708.158	59.5567	1230.01	59.5702	1014.3	59.5659	1573.83	59.5801	910.829
63.6967	472.142	59.7259	1912.3	60.9547	197.846	59.705	703.591	59.6765	1232.06	59.69	1003.52	59.6858	1562.52	59.7	906.375
63.8246	428.972	59.8458	1908.76	61.0771	191.735	59.8249	697.025	59.7963	1229.06	59.8099	994.847	59.8056	1565.18	59.8199	897.175
63.9525	389.073	59.9657	1905.96	61.1995	185.352	59.9448	689.911	59.9162	1225.69	59.9297	980.339	59.9255	1558.04	59.9398	889.061
64.0804	351.671	60.0857	1881.23	61.3219	179.18	60.0647	680.895	60.036	1219.18	60.0496	965.951	60.0453	1552.19	60.0596	878.295
64.2083	318.635	60.2056	1886.56	61.4443	172.549	60.1846	670.434	60.1558	1214.22	60.1695	947.455	60.1652	1537.16	60.1795	865.797
64.3362	286.653	60.3255	1856.96	61.5667	165.899	60.3044	659.183	60.2757	1202.7	60.2893	928.067	60.285	1524.89	60.2994	851.604
64.4641	258.596	60.4455	1828.62	61.6891	158.859	60.4243	647.097	60.3955	1189.71	60.4092	907.808	60.4049	1514.41	60.4193	836.777
64.592	233.896	60.5654	1803.67	61.8115	152.02	60.5442	633.287	60.5153	1174.37	60.529	886.824	60.5247	1493.02	60.5392	819.729
64.7199	210.345	60.6853	1771.44	61.9339	145.276	60.6641	619.88	60.6352	1157.04	60.6489	861.15	60.6446	1473.44	60.659	800.716
64.8478	189.813	60.8053	1743.74	62.0563	138.324	60.784	603.245	60.755	1140.68	60.7688	836.273	60.7644	1451.26	60.7789	780.938
64.9757	170.974	60.9252	1699.53	62.1787	131.32	60.9039	587.221	60.8748	1119.38	60.8886	808.294	60.8843	1424.62	60.8988	760.849
65.1037	153.901	61.0451	1649.81	62.3011	124.428	61.0238	569.955	60.9947	1096.34	61.0085	780.879	61.0041	1401.38	61.0187	739.187
65.2316	138.848	61.165	1600.4	62.4235	117.691	61.1437	552.294	61.1145	1071.76	61.1283	752.409	61.124	1372.8	61.1386	716.975
65.3595	125.19	61.285	1542.31	62.5459	110.832	61.2636	533.871	61.2343	1045.82	61.2482	723.108	61.2438	1338.85	61.2584	693.642
65.4874	113.624	61.4049	1489.23	62.6683	104.331	61.3834	514.113	61.3542	1020.08	61.3681	692.636	61.3637	1307.64	61.3783	669.489
65.6153	102.103	61.5248	1426.49	62.7907	97.639	61.5033	494.311	61.474	991.984	61.4879	661.616	61.4835	1266.44	61.4982	644.41
65.7432	92.456	61.6448	1360	62.9131	91.307	61.6232	474.566	61.5938	960.459	61.6078	630.836	61.6034	1230.59	61.6181	618.734
65.8711	83.826	61.7647	1293.21	63.0355	85.024	61.7431	454.155	61.7137	928.511	61.7276	599.207	61.7232	1187.33	61.738	593.597
65.999	75.966	61.8846	1228.8	63.1579	79.399	61.863	433.938	61.8335	896.838	61.8475	568.503	61.8431	1144.89	61.8578	567.398
66.1269	69.354	62.0046	1156.24	63.2803	73.551	61.9829	412.949	61.9533	863.357	61.9674	537.275	61.9629	1098.96	61.9777	541.271
66.2548	62.785	62.1245	1091.55	63.4027	67.944	62.1028	392.844	62.0731	827.831	62.0872	506.687	62.0828	1053.55	62.0976	515.221
66.3827	57.439	62.2444	1024.83	63.5251	62.855	62.2227	372.659	62.193	794.042	62.2071	476.4	62.2026	1007.67	62.2175	489.785
66.5106	52.493	62.3644	960.267	63.6475	57.728	62.3426	351.405	62.3128	759.213	62.3269	446.762	62.3225	961.18	62.3373	464.125
66.6385	48.322	62.4843	895.989	63.7699	53.178	62.4625	331.214	62.4326	724.966	62.4468	418.026	62.4423	914.955	62.4572	439.28
66.7664	44.301	62.6042	835.099	63.8923	48.845	62.5823	311.947	62.5525	688.782	62.5667	389.566	62.5622	867.698	62.5771	414.454
66.8943	40.737	62.7242	775.44	64.0147	44.824	62.7022	292.686	62.6723	653.603	62.6865	362.325	62.682	819.192	62.697	389.846
67.0222	37.668	62.8441	719.147	64.1371	40.532	62.8221	273.946	62.7921	618.454	62.8064	336.12	62.8019	773.529	62.8169	366.868
67.1501	34.78	62.964	663.33	64.2595	36.736	62.942	255.757	62.912	584.427	62.9262	311.303	62.9217	726.717	62.9367	343.465
67.278	32.351	63.084	612.299	64.3819	33.533	63.0619	238.402	63.0318	550.62	63.0461	287.329	63.0416	681.242	63.0566	321.24
67.4059	30.06	63.2039	563.718	64.5043	30.32	63.1818	221.654	63.1516	517.914	63.166	264.084	63.1614	635.768	63.1765	300.066
67.5338	27.904	63.3238	517.147	64.6267	27.383	63.3017	205.123	63.2715	485.065	63.2858	242.643	63.2813	593.852	63.2964	279.361
67.6618	25.983	63.4437	473.517	64.7491	24.695	63.4216	189.885	63.3913	453.935	63.4057	222.049	63.4011	550.716	63.4163	259.66
67.7897	24.331	63.5637	433.187	64.8715	22.229	63.5415	175.131	63.5111	423.303	63.5255	202.998	63.521	511.061	63.5361	240.907
67.9176	22.777	63.6836	395.681	64.9939	19.692	63.6614	161.039	63.631	394.18	63.6454	184.862	63.6408	471.484	63.656	222.716
68.0455	21.407	63.8035	359.816	65.1163	17.486	63.7812	147.887	63.7508	366.173	63.7653	167.897	63.7607	434.349	63.7759	205.841
68.1734	20.202	63.9235	326.884	65.2387	15.65	63.9011	135.808	63.8706	339.286	63.8851	152.306	63.8805	398.831	63.8958	190
68.3013	18.947	64.0434	296.941	65.3611	13.78	64.021	123.908	63.9905	313.637	64.005	137.787	64.0004	364.481	64.0157	174.747
68.4292	17.659	64.1633	268.419	65.4835	12.223	64.1409	113.093	64.1103	288.88	64.1248	123.879	64.1202	332.281	64.1355	160.57
68.5571	16.638	64.2833	242.668	65.6059	10.575	64.2608	102.823	64.2301	265.962	64.2447	111.56	64.2401	301.914	64.2554	147.377
68.685	15.704	64.4032	218.632	65.7283	9.473	64.3807	93.366	64.35	244.166	64.3645	99.978	64.3599	273.604	64.3753	134.687
68.8129	14.982	64.5231	197.293	65.8507	7.899	64.5006	84.731	64.4698	223.577	64.4844	89.329	64.4798	245.86	64.4952	122.962
68.9408	14.133	64.6431	177.36	65.9731	6.969	64.6205	76.592	64.5896	204.375	64.6043	79.763	64.5996	221.266	64.6151	112.137
69.0687	13.225	64.763	159.362	66.0955	6.113	64.7404	68.921	64.7095	186.433	64.7241	70.968	64.7195	197.46	64.7349	101.937
69.1966	12.615	64.8829	142.626	66.2179	5.146	64.8602	62.05	64.8293	169.593	64.844	62.877	64.8393	175.74	64.8548	92.772
69.3245	12.004	65.0029	127.882	66.3403	4.272	64.9801	55.812	64.9491	153.97	64.9638	55.567	64.9592	155.482	64.9747	84.14
69.4524	11.182	65.1228	114.05	66.4627	3.321	65.1	50.075	65.069	139.553	65.0837	48.766	65.0791	136.43	65.0946	75.871
69.5803	10.725	65.2427	101.915	66.5851	2.636	65.2199	44.688	65.1888	126.257	65.2036	42.52	65.1989	119.167	65.2145	68.933
69.7082	10.383	65.3626	90.706	66.7075	2.112	65.3398	39.849	65.3086	113.871	65.3234	37.167	65.3188	103.485	65.3343	62.112
69.8361	9.897	65.4826	80.871	66.8299	1.551	65.4597	35.435	65.4285	102.831	65.4433	32.448	65.4386	88.43	65.4542	55.789
69.964	9.149	65.6025	71.419	66.9523	0.97	65.5796	31.23	65.5483	92.396	65.5631	27.789	65.5585	75.581	65.5741	50.184
70.0919	8.676	65.7224	63.486	67.0747	0.602	65.6995	27.59	65.6681	82.763	65.683	24.032	65.6783	63.163	65.694	45.083
70.2199	8.281	65.8424	56.251	67.1971	0.196	65.8194	24.32	65.788	73.998	65.8029	20.27	65.7982	51.962	65.8139	40.299
70.3478	7.645	65.9623	49.487	67.3195	-0.51	65.9393	21.194	65.9078	66.038	65.9227	17.014	65.918	41.734	65.9337	35.974
70.4757	7.389	66.0822	43.583	67.4419	-0.547	66.0591	18.606	66.0276	58.867	66.0426	14.065	66.0379	32.573	66.0536	32.072
70.6036	7.067	66.2022	38.203	67.5643	-1.115	66.179	16.176	66.1474	52.121	66.1624	11.492	66.1577	24.202	66.1735	28.522
70.7315	6.745	66.3221	33.386	67.6867	-1.32	66.2989	14.016	66.2673	46.306	66.2823	9.193	66.2776	16.44	66.2934	25.184
70.8594	6.399	66.442	28.988	67.8091	-1.532	66.4188	11.767	66.3871	40.765	66.4022	6.955	66.3974	9.803	66.4133	22.286
70.9873	6.129	66.562	25.043	67.9315	-1.997	66.5387	10.104	66.5069	36.02	66.522	5.224	66.5173	3.577	66.5331	19.595
71.1152	5.747	66.6819	21.5	68.0539	-2.05	66.6586	8.474	66.6268	31.462	66.6419	3.397	66.6371	-1.894	66.653	17.178
71.2431	5.348	66.8018	18.223	68.1763	-2.323	66.7785	6.976	66.7466	27.491	66.7617	1.955	66.757	-7.059	66.7729	14.792
71.371	5.009	66.9218	15.485	68.2987	-2.361	66.8984	5.507	66.8664	23.643	66.8816	0.784	66.8768	-11.455	66.8928	12.854
71.4989	4.784	67.0417	12.829	68.4211	-2.667	67.0183	4.295	66.9863	20.382	67.0015	-0.613	66.9967	-15.629	67.0127	11.073
71.6268	4.33	67.1616	10.694	68.5434	-2.86	67.1381	3.131	67.1061	17.682	67.1213	-1.882	67.1165	-19.352	67.1325	9.379
71.7547	4.163	67.2816	8.55	68.6658	-3	67.258	2.144	67.2259	14.953	67.2412	-2.711	67.2364	-22.662	67.2524	7.849
71.8826	3.813	67.4015	6.702	68.7882	-2.937	67.3779	1.332	67.3458	12.214	67.361	-3.651	67.3562	-25.538	67.3723	6.502
72.0105	3.65	67.5214	4.655	68.9106	-2.979	67.4978	0.538	67.4656	10.276	67.4809	-4.475	67.4761	-28.225	67.4922	5.232
72.1384	3.551	67.6413	2.986	69.033	-3.195	67.6177	-0.295	67.5854	8.214	67.6008	-5.106	67.5959	-30.633	67.612	4.295
72.2663	3.231	67.7613	1.436	69.1554	-3.161	67.7376	-0.786	67.7053	6.506	67.7206	-5.676	67.7158	-32.75	67.7319	3.182
72.3942	2.869	67.8812	0.229	69.2778	-3.286	67.8575	-1.497	67.8251	4.996	67.8405	-6.579	67.8356	-34.739	67.8518	2.244
72.5221	2.811	68.0011	-0.922	69.4002	-3.48	67.9774	-1.683	67.9449	3.41	67.9603	-6.875	67.9555	-36.591	67.9717	1.44
72.65	2.576	68.1211	-2.184	69.5226	-3.647	68.0973	-2.442	68.0648	1.984	68.0802	-7.481	68.0753	-38.065	68.0916	0.565
72.778	2.443	68.241	-3.181	69.645	-3.903	68.2172	-2.721	68.1846	1.055	68.2001	-7.899	68.1952	-39.43	68.2114	0.122
72.9059	2.038	68.3609	-4.43	69.7674	-3.876	68.337	-3.13	68.3044	-0.176	68.3199	-8.312	68.315	-40.71	68.3313	-0.556
73.0338	1.96	68.4809	-5.309	69.8898	-4.12	68.4569	-3.413	68.4243	-1.143	68.4398	-8.498	68.4349	-42.002	68.4512	-1.182
73.1617	1.806	68.6008	-6.07	70.0122	-3.858	68.5768	-3.791	68.5441	-2.08	68.5596	-8.876	68.5547	-42.914	68.5711	-1.713
73.2896	1.59	68.7207	-6.813	70.1346	-4.202	68.6967	-4.289	68.6639	-2.896	68.6795	-9.151	68.6746	-43.884	68.691	-2.114
73.4175	1.361	68.8407	-7.51	70.257	-4.387	68.8166	-4.599	68.7838	-3.802	68.7993	-9.537	68.7944	-44.979	68.8108	-2.451
73.5454	1.27	68.9606	-8.257	70.3794	-4.48	68.9365	-5.005	68.9036	-4.433	68.9192	-9.935	68.9143	-45.633	68.9307	-2.978
73.6733	1.224	69.0805	-8.875	70.5018	-4.446	69.0564	-5.017	69.0234	-4.93	69.0391	-10.102	69.0341	-46.402	69.0506	-3.366
73.8012	0.954	69.2005	-9.328	70.6242	-4.509	69.1763	-5.604	69.1433	-5.405	69.1589	-10.066	69.154	-47.004	69.1705	-3.672
73.9291	0.591	69.3204	-9.984	70.7466	-4.588	69.2962	-5.825	69.2631	-6.099	69.2788	-10.438	69.2738	-47.675	69.2904	-4
74.057	0.571	69.4403	-10.555	70.869	-4.767	69.416	-5.943	69.3829	-6.561	69.3986	-10.695	69.3937	-48.299	69.4102	-4.211
74.1849	0.652	69.5603	-11.016	70.9914	-4.808	69.5359	-6.263	69.5028	-6.967	69.5185	-10.799	69.5135	-48.59	69.5301	-4.387
74.3128	0.277	69.6802	-11.563	71.1138	-4.888	69.6558	-6.461	69.6226	-7.345	69.6384	-10.962	69.6334	-49.352	69.65	-4.64
74.4407	0.312	69.8001	-11.976	71.2362	-4.986	69.7757	-6.589	69.7424	-7.891	69.7582	-11.24	69.7532	-49.578	69.7699	-4.891
74.5686	0.1	69.92	-12.439	71.3586	-4.879	69.8956	-6.955	69.8622	-8.222	69.8781	-11.456	69.8731	-49.877	69.8898	-5.057
74.6965	0.067	70.04	-12.872	71.481	-4.965	70.0155	-6.923	69.9821	-8.5	69.9979	-11.6	69.9929	-50.338	70.0096	-5.343
74.8244	-0.251	70.1599	-13.112	71.6034	-5.005	70.1354	-7.299	70.1019	-8.816	70.1178	-11.599	70.1128	-50.643	70.1295	-5.726
74.9523	-0.36	70.2798	-13.465	71.7258	-4.927	70.2553	-7.261	70.2217	-8.985	70.2377	-11.559	70.2326	-51.021	70.2494	-5.73
75.0802	-0.311	70.3998	-13.811	71.8482	-5.203	70.3752	-7.385	70.3416	-9.326	70.3575	-11.833	70.3525	-51.457	70.3693	-5.753
75.2081	-0.414	70.5197	-14.081	71.9706	-4.996	70.4951	-7.572	70.4614	-9.707	70.4774	-11.989	70.4723	-51.837	70.4892	-5.878
75.3361	-0.845	70.6396	-14.483	72.093	-5.169	70.6149	-7.946	70.5812	-9.873	70.5972	-12.041	70.5922	-52.007	70.609	-6.1
75.464	-0.984	70.7596	-14.938	72.2154	-5.429	70.7348	-7.911	70.7011	-10.136	70.7171	-12.171	70.712	-52.153	70.7289	-6.139
75.5919	-0.823	70.8795	-15.026	72.3378	-5.231	70.8547	-7.935	70.8209	-10.314	70.837	-12.317	70.8319	-52.584	70.8488	-6.334
75.7198	-0.886	70.9994	-15.427	72.4602	-5.378	70.9746	-8.09	70.9407	-10.366	70.9568	-12.461	70.9517	-52.743	70.9687	-6.572
75.8477	-0.982	71.1194	-15.488	72.5826	-5.347	71.0945	-8.181	71.0606	-10.775	71.0767	-12.421	71.0716	-52.835	71.0886	-6.683
75.9756	-1.057	71.2393	-15.945	72.705	-5.438	71.2144	-8.34	71.1804	-10.782	71.1965	-12.373	71.1914	-53.257	71.2084	-6.586
76.1035	-1.065	71.3592	-16.151	72.8274	-5.656	71.3343	-8.358	71.3002	-10.856	71.3164	-12.553	71.3113	-53.337	71.3283	-6.433
76.2314	-1.157	71.4792	-16.39	72.9498	-5.825	71.4542	-8.662	71.4201	-11.072	71.4363	-12.691	71.4311	-53.457	71.4482	-6.551
76.3593	-1.394	71.5991	-16.646	73.0722	-5.695	71.5741	-8.615	71.5399	-11.412	71.5561	-12.714	71.551	-53.686	71.5681	-6.675
76.4872	-1.428	71.719	-16.973	73.1946	-5.951	71.694	-8.804	71.6597	-11.465	71.676	-12.787	71.6709	-53.891	71.688	-6.879
76.6151	-1.262	71.8389	-17.152	73.317	-5.806	71.8138	-8.802	71.7796	-11.696	71.7958	-12.856	71.7907	-53.969	71.8078	-6.895
76.743	-1.521	71.9589	-17.222	73.4394	-6.117	71.9337	-9.094	71.8994	-11.835	71.9157	-12.773	71.9106	-54.101	71.9277	-6.962
76.8709	-1.69	72.0788	-17.454	73.5618	-5.743	72.0536	-9.117	72.0192	-11.84	72.0356	-12.976	72.0304	-54.308	72.0476	-6.846
76.9988	-1.758	72.1987	-17.7	73.6842	-5.575	72.1735	-9.141	72.1391	-12.026	72.1554	-13.126	72.1503	-54.373	72.1675	-6.881
77.1267	-1.92	72.3187	-17.814	73.8066	-5.667	72.2934	-9.297	72.2589	-12.304	72.2753	-13.079	72.2701	-54.427	72.2873	-7.107
77.2546	-2.04	72.4386	-18.061	73.929	-5.387	72.4133	-9.455	72.3787	-12.286	72.3951	-13.151	72.39	-54.759	72.4072	-7.016
77.3825	-2.312	72.5585	-17.95	74.0514	-5.433	72.5332	-9.339	72.4986	-12.372	72.515	-13.14	72.5098	-54.699	72.5271	-7.262
77.5104	-2.326	72.6785	-18.343	74.1738	-5.457	72.6531	-9.31	72.6184	-12.52	72.6349	-13.061	72.6297	-54.626	72.647	-7.179
77.6383	-2.594	72.7984	-18.573	74.2962	-5.451	72.773	-9.555	72.7382	-12.6	72.7547	-13.206	72.7495	-54.741	72.7669	-7.206
77.7662	-2.523	72.9183	-18.528	74.4186	-5.805	72.8928	-9.361	72.8581	-12.761	72.8746	-13.328	72.8694	-54.876	72.8867	-7.474
77.8942	-2.623	73.0383	-18.841	74.541	-5.536	73.0127	-9.657	72.9779	-12.848	72.9944	-13.349	72.9892	-54.891	73.0066	-7.392
78.0221	-2.695	73.1582	-19.042	74.6634	-5.438	73.1326	-9.684	73.0977	-12.825	73.1143	-13.432	73.1091	-55.145	73.1265	-7.494
78.15	-2.948	73.2781	-19.176	74.7858	-5.66	73.2525	-9.624	73.2176	-12.879	73.2342	-13.457	73.2289	-55.058	73.2464	-7.539
78.2779	-3.131	73.3981	-19.256	74.9082	-5.806	73.3724	-9.685	73.3374	-12.943	73.354	-13.464	73.3488	-55.229	73.3663	-7.644
78.4058	-3.121	73.518	-19.387	75.0306	-5.67	73.4923	-9.815	73.4572	-13.055	73.4739	-13.555	73.4686	-55.309	73.4861	-7.62
78.5337	-3.165	73.6379	-19.485	75.153	-5.802	73.6122	-9.918	73.5771	-13.038	73.5937	-13.564	73.5885	-55.453	73.606	-7.705
78.6616	-3.104	73.7579	-19.641	75.2754	-5.883	73.7321	-10.006	73.6969	-13.247	73.7136	-13.433	73.7083	-55.506	73.7259	-7.489
78.7895	-3.226	73.8778	-19.6	75.3978	-5.655	73.852	-9.936	73.8167	-13.33	73.8334	-13.835	73.8282	-55.481	73.8458	-7.475
78.9174	-3.259	73.9977	-19.65	75.5202	-5.881	73.9719	-10.22	73.9365	-13.575	73.9533	-13.694	73.948	-55.716	73.9657	-7.446
79.0453	-3.326	74.1176	-19.717	75.6426	-5.774	74.0917	-10.104	74.0564	-13.511	74.0732	-13.634	74.0679	-55.841	74.0855	-7.267
79.1732	-3.336	74.2376	-19.968	75.765	-5.698	74.2116	-10.274	74.1762	-13.598	74.193	-13.845	74.1877	-55.939	74.2054	-7.309
79.3011	-3.484	74.3575	-20.087	75.8874	-5.907	74.3315	-10.453	74.296	-13.438	74.3129	-13.806	74.3076	-55.988	74.3253	-7.524
79.429	-3.404	74.4774	-20.24	76.0098	-6.074	74.4514	-10.402	74.4159	-13.855	74.4327	-13.873	74.4274	-56.002	74.4452	-7.353
79.5569	-3.765	74.5974	-20.243	76.1322	-6.184	74.5713	-10.327	74.5357	-13.869	74.5526	-14.066	74.5473	-56.088	74.5651	-7.6
79.6848	-3.748	74.7173	-20.547	76.2546	-6.206	74.6912	-10.288	74.6555	-13.889	74.6725	-13.959	74.6671	-56.369	74.6849	-7.639
79.8127	-3.903	74.8372	-20.74	76.377	-6.565	74.8111	-10.421	74.7754	-13.915	74.7923	-14.031	74.787	-56.134	74.8048	-7.603
79.9406	-3.965	74.9572	-20.71	76.4994	-6.711	74.931	-10.626	74.8952	-13.963	74.9122	-14.189	74.9068	-56.449	74.9247	-7.879
80.0685	-4.026	75.0771	-20.723	76.6218	-6.756	75.0509	-10.584	75.015	-14.122	75.032	-14.156	75.0267	-56.502	75.0446	-7.984
80.1964	-3.849	75.197	-20.709	76.7442	-4.702	75.1707	-10.602	75.1349	-14.061	75.1519	-14.234	75.1465	-56.486	75.1645	-8.004
80.3243	-4.088	75.317	-20.765	76.8666	-5.314	75.2906	-10.753	75.2547	-14.142	75.2718	-14.124	75.2664	-56.676	75.2843	-8.028
80.4523	-4.059	75.4369	-20.945	76.989	-5	75.4105	-10.583	75.3745	-14.225	75.3916	-14.153	75.3862	-56.764	75.4042	-8.231
80.5802	-4.158	75.5568	-21.156	77.1114	-5.41	75.5304	-10.78	75.4944	-14.203	75.5115	-14.158	75.5061	-56.666	75.5241	-8.158
80.7081	-4.333	75.6768	-21.069	77.2338	-5.54	75.6503	-10.881	75.6142	-14.458	75.6313	-14.26	75.6259	-56.637	75.644	-8.229
80.836	-4.465	75.7967	-21.279	77.3562	-5.782	75.7702	-10.935	75.734	-14.472	75.7512	-14.18	75.7458	-56.861	75.7639	-8.348
80.9639	-4.479	75.9166	-21.307	77.4786	-6.289	75.8901	-10.976	75.8539	-14.505	75.8711	-14.307	75.8656	-56.812	75.8837	-8.406
81.0918	-4.591	76.0366	-21.485	77.601	-6.559	76.01	-11.047	75.9737	-14.516	75.9909	-14.251	75.9855	-57.144	76.0036	-8.398
81.2197	-4.578	76.1565	-21.591	77.7234	-6.576	76.1299	-11.083	76.0935	-14.623	76.1108	-14.419	76.1053	-57.169	76.1235	-8.478
81.3476	-4.825	76.2764	-21.528	77.8458	-6.654	76.2498	-11.095	76.2134	-14.629	76.2306	-14.347	76.2252	-57.146	76.2434	-8.457
81.4755	-4.678	76.3963	-21.791	77.9682	-6.768	76.3696	-11.012	76.3332	-14.708	76.3505	-14.514	76.345	-57.001	76.3633	-8.497
81.6034	-4.741	76.5163	-21.679	78.0906	-6.715	76.4895	-11.134	76.453	-14.729	76.4704	-14.559	76.4649	-57.16	76.4831	-8.557
81.7313	-4.86	76.6362	-21.796	78.213	-6.887	76.6094	-10.98	76.5729	-14.896	76.5902	-14.369	76.5847	-57.137	76.603	-8.57
81.8592	-4.971	76.7561	-21.982	78.3354	-6.994	76.7293	-11.309	76.6927	-14.928	76.7101	-14.437	76.7046	-57.385	76.7229	-8.554
81.9871	-4.96	76.8761	-22.121	78.4578	-7.09	76.8492	-11.224	76.8125	-14.925	76.8299	-14.509	76.8244	-57.122	76.8428	-8.503
82.115	-5.052	76.996	-22.119	78.5802	-7.271	76.9691	-11.185	76.9324	-14.825	76.9498	-14.48	76.9443	-57.432	76.9627	-8.644
82.2429	-5.244	77.1159	-21.972	78.7026	-7.172	77.089	-11.287	77.0522	-14.969	77.0697	-14.585	77.0641	-57.443	77.0825	-8.767
82.3708	-5.204	77.2359	-22.159	78.825	-7.325	77.2089	-11.334	77.172	-14.996	77.1895	-14.731	77.184	-57.626	77.2024	-8.642
82.4987	-5.205	77.3558	-22.105	78.9474	-7.225	77.3288	-11.487	77.2919	-14.963	77.3094	-14.675	77.3038	-57.561	77.3223	-8.827
82.6266	-5.248	77.4757	-22.19	79.0698	-7.133	77.4486	-11.476	77.4117	-15.162	77.4292	-14.681	77.4237	-57.601	77.4422	-8.716
82.7545	-5.34	77.5957	-22.313	79.1922	-7.238	77.5685	-11.396	77.5315	-15.132	77.5491	-14.74	77.5435	-57.621	77.562	-8.863
82.8824	-5.51	77.7156	-22.576	79.3146	-7.329	77.6884	-11.592	77.6514	-15.039	77.669	-14.651	77.6634	-57.964	77.6819	-8.907
83.0104	-5.409	77.8355	-22.34	79.437	-7.047	77.8083	-11.559	77.7712	-15.314	77.7888	-14.772	77.7832	-57.848	77.8018	-8.869
83.1383	-5.611	77.9555	-22.395	79.5594	-7.064	77.9282	-11.504	77.891	-15.161	77.9087	-14.971	77.9031	-57.877	77.9217	-8.85
83.2662	-5.717	78.0754	-22.276	79.6818	-7.094	78.0481	-11.544	78.0108	-15.303	78.0285	-14.763	78.0229	-57.808	78.0416	-8.894
83.3941	-5.667	78.1953	-22.531	79.8042	-7.164	78.168	-11.647	78.1307	-15.349	78.1484	-14.825	78.1428	-57.838	78.1614	-8.955
83.522	-5.71	78.3152	-22.626	79.9266	-6.848	78.2879	-11.611	78.2505	-15.414	78.2682	-14.912	78.2627	-57.977	78.2813	-8.837
83.6499	-5.73	78.4352	-22.719	80.049	-7.064	78.4078	-11.615	78.3703	-15.501	78.3881	-14.833	78.3825	-57.871	78.4012	-8.877
83.7778	-5.888	78.5551	-22.636	80.1714	-7.254	78.5277	-11.634	78.4902	-15.272	78.508	-14.882	78.5024	-57.963	78.5211	-8.903
83.9057	-5.86	78.675	-22.71	80.2938	-7.424	78.6475	-11.82	78.61	-15.642	78.6278	-15.038	78.6222	-58.055	78.641	-8.938
84.0336	-5.859	78.795	-22.701	80.4162	-7.425	78.7674	-11.824	78.7298	-15.577	78.7477	-15.05	78.7421	-57.968	78.7608	-9.094
84.1615	-6.067	78.9149	-22.878	80.5386	-7.578	78.8873	-11.784	78.8497	-15.395	78.8675	-15.007	78.8619	-58.125	78.8807	-9.095
84.2894	-6.037	79.0348	-22.965	80.661	-7.611	79.0072	-11.929	78.9695	-15.344	78.9874	-15.019	78.9818	-58.026	79.0006	-8.984
84.4173	-5.857	79.1548	-23.044	80.7834	-7.688	79.1271	-11.641	79.0893	-15.59	79.1073	-15.114	79.1016	-58.169	79.1205	-9.176
84.5452	-6.163	79.2747	-23.035	80.9058	-7.452	79.247	-11.842	79.2092	-15.606	79.2271	-15.204	79.2215	-58.292	79.2404	-8.997
84.6731	-6.162	79.3946	-23.169	81.0281	-7.727	79.3669	-11.954	79.329	-15.555	79.347	-15.187	79.3413	-58.263	79.3602	-9.101
84.801	-6.244	79.5146	-23.185	81.1505	-7.671	79.4868	-11.957	79.4488	-15.593	79.4668	-15.303	79.4612	-58.31	79.4801	-9.078
84.9289	-6.225	79.6345	-23.215	81.2729	-7.787	79.6067	-11.963	79.5687	-15.596	79.5867	-15.216	79.581	-58.309	79.6	-9.21
85.0568	-6.225	79.7544	-23.521	81.3953	-7.87	79.7266	-11.977	79.6885	-15.685	79.7066	-15.212	79.7009	-58.321	79.7199	-9.302
85.1847	-6.258	79.8744	-23.286	81.5177	-7.742	79.8464	-11.867	79.8083	-15.73	79.8264	-15.274	79.8207	-58.337	79.8398	-9.276
85.3126	-6.333	79.9943	-23.256	81.6401	-7.811	79.9663	-12.006	79.9282	-15.793	79.9463	-15.163	79.9406	-58.337	79.9596	-9.35
85.4405	-6.476	80.1142	-23.361	81.7625	-7.683	80.0862	-12.059	80.048	-15.772	80.0661	-15.206	80.0604	-58.371	80.0795	-9.34
85.5685	-6.467	80.2342	-23.438	81.8849	-7.837	80.2061	-12.032	80.1678	-15.677	80.186	-15.228	80.1803	-58.439	80.1994	-9.327
85.6964	-6.463	80.3541	-23.61	82.0073	-7.725	80.326	-12.103	80.2877	-15.906	80.3059	-15.307	80.3001	-58.353	80.3193	-9.504
85.8243	-6.447	80.474	-23.418	82.1297	-7.97	80.4459	-12.078	80.4075	-15.86	80.4257	-15.441	80.42	-58.502	80.4392	-9.323
85.9522	-6.525	80.5939	-23.496	82.2521	-8.073	80.5658	-12.21	80.5273	-15.767	80.5456	-15.287	80.5398	-58.69	80.559	-9.307
86.0801	-6.538	80.7139	-23.731	82.3745	-8.054	80.6857	-12.205	80.6472	-15.686	80.6654	-15.332	80.6597	-58.739	80.6789	-9.542
86.208	-6.587	80.8338	-23.858	82.4969	-7.932	80.8056	-12.218	80.767	-15.623	80.7853	-15.269	80.7795	-58.682	80.7988	-9.516
86.3359	-6.551	80.9537	-23.776	82.6193	-8.101	80.9254	-12.26	80.8868	-15.557	80.9052	-15.281	80.8994	-58.715	80.9187	-9.569
86.4638	-6.646	81.0737	-23.683	82.7417	-8.152	81.0453	-12.32	81.0067	-15.675	81.025	-15.196	81.0192	-58.735	81.0386	-9.534
86.5917	-6.671	81.1936	-23.827	82.8641	-8.201	81.1652	-12.414	81.1265	-15.686	81.1449	-15.268	81.1391	-58.737	81.1584	-9.636
86.7196	-6.723	81.3135	-23.786	82.9865	-8.058	81.2851	-12.439	81.2463	-15.645	81.2647	-15.28	81.2589	-58.658	81.2783	-9.579
86.8475	-6.654	81.4335	-23.793	83.1089	-8.074	81.405	-12.249	81.3662	-15.591	81.3846	-15.491	81.3788	-58.555	81.3982	-9.484
86.9754	-6.825	81.5534	-23.986	83.2313	-8.139	81.5249	-12.458	81.486	-15.786	81.5045	-15.334	81.4986	-58.823	81.5181	-9.625
87.1033	-6.828	81.6733	-24.124	83.3537	-7.954	81.6448	-12.382	81.6058	-15.813	81.6243	-15.452	81.6185	-58.847	81.638	-9.633
87.2312	-6.669	81.7933	-24.135	83.4761	-8.02	81.7647	-12.236	81.7257	-15.762	81.7442	-15.415	81.7383	-58.86	81.7578	-9.514
87.3591	-6.754	81.9132	-24.136	83.5985	-8.153	81.8846	-12.469	81.8455	-15.958	81.864	-15.483	81.8582	-58.773	81.8777	-9.759
87.487	-6.953	82.0331	-24.047	83.7209	-8.107	82.0045	-12.273	81.9653	-15.739	81.9839	-15.509	81.978	-58.92	81.9976	-9.61
87.6149	-6.821	82.1531	-24.372	83.8433	-8.153	82.1243	-12.423	82.0851	-15.88	82.1038	-15.513	82.0979	-58.801	82.1175	-9.58
87.7428	-6.817	82.273	-24.228	83.9657	-8.228	82.2442	-12.479	82.205	-15.873	82.2236	-15.645	82.2177	-58.824	82.2373	-9.595
87.8707	-6.95	82.3929	-24.286	84.0881	-8.224	82.3641	-12.464	82.3248	-15.943	82.3435	-15.529	82.3376	-58.894	82.3572	-9.807
87.9986	-6.962	82.5128	-24.241	84.2105	-8.241	82.484	-12.467	82.4446	-15.915	82.4633	-15.609	82.4574	-58.913	82.4771	-9.68
88.1266	-6.886	82.6328	-24.259	84.3329	-8.342	82.6039	-12.406	82.5645	-16.046	82.5832	-15.51	82.5773	-58.852	82.597	-9.928
88.2545	-7.163	82.7527	-24.339	84.4553	-8.3	82.7238	-12.539	82.6843	-16.034	82.7031	-15.756	82.6971	-58.851	82.7169	-9.806
88.3824	-6.932	82.8726	-24.423	84.5777	-8.167	82.8437	-12.465	82.8041	-16.069	82.8229	-15.725	82.817	-59.001	82.8367	-9.756
88.5103	-6.876	82.9926	-24.416	84.7001	-8.235	82.9636	-12.603	82.924	-16.275	82.9428	-15.769	82.9368	-59.072	82.9566	-9.989
88.6382	-6.875	83.1125	-24.482	84.8225	-8.149	83.0835	-12.607	83.0438	-16.055	83.0626	-15.707	83.0567	-59.213	83.0765	-9.758
88.7661	-6.89	83.2324	-24.487	84.9449	-8.259	83.2033	-12.607	83.1636	-16.191	83.1825	-15.804	83.1765	-59.157	83.1964	-10.036
88.894	-6.988	83.3524	-24.576	85.0673	-8.107	83.3232	-12.629	83.2835	-16.107	83.3023	-15.711	83.2964	-59.088	83.3163	-9.959
89.0219	-6.709	83.4723	-24.592	85.1897	-8.413	83.4431	-12.531	83.4033	-16.181	83.4222	-15.778	83.4162	-59.135	83.4361	-9.996
89.1498	-6.711	83.5922	-24.664	85.3121	-8.276	83.563	-12.692	83.5231	-16.241	83.5421	-15.745	83.5361	-59.228	83.556	-10.051
89.2777	-6.596	83.7122	-24.723	85.4345	-8.394	83.6829	-12.635	83.643	-16.307	83.6619	-15.845	83.6559	-59.175	83.6759	-10.157
89.4056	-6.653	83.8321	-24.825	85.5569	-8.093	83.8028	-12.67	83.7628	-16.371	83.7818	-15.831	83.7758	-58.991	83.7958	-10.064
89.5335	-6.385	83.952	-24.664	85.6793	-8.416	83.9227	-12.688	83.8826	-16.362	83.9016	-15.838	83.8956	-59.259	83.9157	-9.857
89.6614	-6.522	84.072	-24.737	85.8017	-8.393	84.0426	-12.681	84.0025	-16.315	84.0215	-15.818	84.0155	-59.197	84.0355	-9.996
89.7893	-6.388	84.1919	-24.775	85.9241	-8.632	84.1625	-12.652	84.1223	-16.462	84.1414	-15.949	84.1353	-59.186	84.1554	-10.104
89.9172	-6.429	84.3118	-24.838	86.0465	-8.444	84.2824	-12.577	84.2421	-16.612	84.2612	-16	84.2552	-59.316	84.2753	-10.161
90.0451	-6.539	84.4318	-24.855	86.1689	-8.447	84.4022	-12.662	84.362	-16.345	84.3811	-16.041	84.375	-59.162	84.3952	-10.064
90.173	-6.677	84.5517	-24.963	86.2913	-8.44	84.5221	-12.724	84.4818	-16.693	84.5009	-15.989	84.4949	-59.223	84.5151	-9.943
90.3009	-6.818	84.6716	-25.044	86.4137	-8.567	84.642	-12.75	84.6016	-16.592	84.6208	-16.173	84.6148	-59.377	84.6349	-10.026
90.4288	-7.101	84.7915	-24.938	86.5361	-8.628	84.7619	-12.976	84.7215	-16.613	84.7407	-16.005	84.7346	-59.42	84.7548	-10.052
90.5567	-7.164	84.9115	-25.092	86.6585	-8.545	84.8818	-12.812	84.8413	-16.739	84.8605	-15.98	84.8545	-59.324	84.8747	-9.975
90.6847	-7.066	85.0314	-25.137	86.7809	-8.401	85.0017	-12.805	84.9611	-16.659	84.9804	-16.119	84.9743	-59.337	84.9946	-10.042
90.8126	-7.023	85.1513	-25.098	86.9033	-8.436	85.1216	-12.813	85.081	-16.677	85.1002	-16.059	85.0942	-59.335	85.1145	-10.015
90.9405	-7.086	85.2713	-25.24	87.0257	-8.537	85.2415	-12.869	85.2008	-16.567	85.2201	-16.001	85.214	-59.438	85.2343	-9.999
91.0684	-7.123	85.3912	-25.279	87.1481	-8.42	85.3614	-12.817	85.3206	-16.846	85.34	-16.187	85.3339	-59.377	85.3542	-10.052
91.1963	-7.193	85.5111	-25.106	87.2705	-8.49	85.4812	-13.068	85.4405	-16.959	85.4598	-16.124	85.4537	-59.286	85.4741	-10.269
91.3242	-6.953	85.6311	-25.393	87.3929	-8.509	85.6011	-12.764	85.5603	-16.809	85.5797	-16.159	85.5736	-59.389	85.594	-10.133
91.4521	-7.098	85.751	-25.133	87.5153	-8.474	85.721	-13.035	85.6801	-16.723	85.6995	-16.217	85.6934	-59.6	85.7139	-10.01
91.58	-7.195	85.8709	-25.265	87.6377	-8.515	85.8409	-12.925	85.7999	-16.737	85.8194	-16.116	85.8133	-59.644	85.8337	-10.248
91.7079	-7.141	85.9909	-25.169	87.7601	-8.43	85.9608	-13.007	85.9198	-16.692	85.9393	-16.161	85.9331	-59.555	85.9536	-10.145
91.8358	-7.225	86.1108	-25.326	87.8825	-8.379	86.0807	-12.82	86.0396	-16.838	86.0591	-16.179	86.053	-59.543	86.0735	-10.211
91.9637	-7.209	86.2307	-25.43	88.0049	-8.65	86.2006	-12.954	86.1594	-16.854	86.179	-16.263	86.1728	-59.533	86.1934	-10.189
92.0916	-7.34	86.3507	-25.462	88.1273	-8.501	86.3205	-13.039	86.2793	-16.945	86.2988	-16.151	86.2927	-59.698	86.3133	-10.023
92.2195	-7.274	86.4706	-25.334	88.2497	-8.61	86.4404	-13.052	86.3991	-16.821	86.4187	-16.322	86.4125	-59.556	86.4331	-10.188
92.3474	-7.316	86.5905	-25.473	88.3721	-8.664	86.5603	-13.033	86.5189	-16.782	86.5386	-16.304	86.5324	-59.659	86.553	-10.312
92.4753	-7.346	86.7105	-25.212	88.4945	-8.532	86.6801	-13.132	86.6388	-16.966	86.6584	-16.282	86.6522	-59.744	86.6729	-10.224
92.6032	-7.246	86.8304	-25.353	88.6169	-8.602	86.8	-12.996	86.7586	-16.98	86.7783	-16.245	86.7721	-59.687	86.7928	-10.189
92.7311	-7.209	86.9503	-25.444	88.7393	-8.568	86.9199	-12.894	86.8784	-17.057	86.8981	-16.222	86.8919	-59.584	86.9127	-10.287
92.859	-7.337	87.0702	-25.567	88.8617	-8.575	87.0398	-13.062	86.9983	-16.867	87.018	-16.348	87.0118	-59.607	87.0325	-10.192
92.9869	-7.422	87.1902	-25.843	88.9841	-8.575	87.1597	-13.092	87.1181	-17.069	87.1379	-16.227	87.1316	-59.59	87.1524	-10.192
93.1148	-7.387	87.3101	-25.514	89.1065	-8.56	87.2796	-12.997	87.2379	-16.869	87.2577	-16.335	87.2515	-59.618	87.2723	-10.171
93.2428	-7.312	87.43	-25.704	89.2289	-8.559	87.3995	-13.152	87.3578	-17.086	87.3776	-16.366	87.3713	-59.568	87.3922	-10.269
93.3707	-7.367	87.55	-25.598	89.3513	-8.662	87.5194	-13.061	87.4776	-17.012	87.4974	-16.313	87.4912	-59.701	87.512	-10.247
93.4986	-7.524	87.6699	-25.722	89.4737	-8.614	87.6393	-13.141	87.5974	-16.962	87.6173	-16.407	87.611	-59.724	87.6319	-10.277
93.6265	-7.436	87.7898	-25.616	89.5961	-8.773	87.7592	-13.046	87.7173	-17.117	87.7371	-16.42	87.7309	-59.655	87.7518	-9.968
93.7544	-7.404	87.9098	-25.72	89.7185	-8.697	87.879	-13.096	87.8371	-17.169	87.857	-16.327	87.8507	-59.699	87.8717	-9.662
93.8823	-7.373	88.0297	-25.778	89.8409	-8.66	87.9989	-12.992	87.9569	-17.15	87.9769	-16.305	87.9706	-59.697	87.9916	-9.767
94.0102	-7.394	88.1496	-25.725	89.9633	-8.693	88.1188	-13.097	88.0768	-17.036	88.0967	-16.206	88.0904	-59.702	88.1114	-9.702
94.1381	-7.482	88.2696	-25.851	90.0857	-8.724	88.2387	-13.164	88.1966	-16.999	88.2166	-16.267	88.2103	-59.762	88.2313	-9.665
94.266	-7.389	88.3895	-25.824	90.2081	-8.772	88.3586	-12.977	88.3164	-17.084	88.3364	-16.357	88.3301	-59.743	88.3512	-9.726
94.3939	-7.447	88.5094	-25.862	90.3305	-8.567	88.4785	-13.159	88.4363	-17.153	88.4563	-16.327	88.45	-59.77	88.4711	-9.82
94.5218	-7.404	88.6294	-25.783	90.4529	-8.455	88.5984	-13.102	88.5561	-17.273	88.5762	-16.301	88.5698	-59.839	88.591	-9.84
94.6497	-7.548	88.7493	-25.929	90.5753	-8.518	88.7183	-13.112	88.6759	-17.101	88.696	-16.356	88.6897	-59.84	88.7108	-9.635
94.7776	-7.543	88.8692	-25.901	90.6977	-8.647	88.8382	-13.094	88.7958	-17.025	88.8159	-16.279	88.8095	-59.717	88.8307	-9.642
94.9055	-7.343	88.9891	-25.871	90.8201	-8.643	88.958	-13.146	88.9156	-17.082	88.9357	-16.411	88.9294	-59.811	88.9506	-9.575
95.0334	-7.384	89.1091	-26.043	90.9425	-8.67	89.0779	-13.13	89.0354	-17.108	89.0556	-16.331	89.0492	-59.868	89.0705	-9.778
95.1613	-7.454	89.229	-25.987	91.0649	-8.653	89.1978	-13.128	89.1553	-17.178	89.1755	-16.269	89.1691	-59.874	89.1904	-9.976
95.2892	-7.418	89.3489	-25.929	91.1873	-8.618	89.3177	-13.054	89.2751	-17.105	89.2953	-16.177	89.2889	-59.893	89.3102	-10.071
95.4171	-7.593	89.4689	-25.875	91.3097	-8.577	89.4376	-13.12	89.3949	-17.23	89.4152	-16.429	89.4088	-59.885	89.4301	-9.984
95.545	-7.459	89.5888	-26.15	91.4321	-8.639	89.5575	-13.129	89.5148	-17.139	89.535	-16.458	89.5286	-59.983	89.55	-10.142
95.6729	-7.541	89.7087	-26.081	91.5545	-8.666	89.6774	-13.233	89.6346	-17.086	89.6549	-16.411	89.6485	-59.843	89.6699	-10.158
95.8009	-7.295	89.8287	-26.07	91.6769	-8.466	89.7973	-13.168	89.7544	-17.2	89.7748	-16.468	89.7683	-59.875	89.7898	-10.155
95.9288	-7.395	89.9486	-26.111	91.7993	-8.533	89.9172	-13.048	89.8742	-17.086	89.8946	-16.474	89.8882	-59.841	89.9096	-10.194
96.0567	-7.356	90.0685	-26.153	91.9217	-8.718	90.0371	-12.98	89.9941	-17.181	90.0145	-16.345	90.008	-59.916	90.0295	-10.086
96.1846	-7.592	90.1885	-26.146	92.0441	-8.548	90.1569	-13.147	90.1139	-17.283	90.1343	-16.388	90.1279	-59.911	90.1494	-10.195
96.3125	-7.52	90.3084	-26.013	92.1665	-8.591	90.2768	-13.062	90.2337	-17.294	90.2542	-16.331	90.2477	-59.956	90.2693	-10.211
96.4404	-7.32	90.4283	-26.185	92.2889	-8.618	90.3967	-13.286	90.3536	-17.161	90.3741	-16.388	90.3676	-59.992	90.3892	-10.148
96.5683	-7.633	90.5483	-26.207	92.4113	-8.505	90.5166	-13.239	90.4734	-17.169	90.4939	-16.438	90.4874	-60.048	90.509	-10.2
96.6962	-7.574	90.6682	-26.142	92.5337	-8.436	90.6365	-13.096	90.5932	-17.372	90.6138	-16.524	90.6073	-60.115	90.6289	-10.202
96.8241	-7.598	90.7881	-26.248	92.6561	-8.479	90.7564	-13.364	90.7131	-17.194	90.7336	-16.327	90.7271	-59.987	90.7488	-10.268
96.952	-7.53	90.9081	-26.303	92.7785	-8.48	90.8763	-13.202	90.8329	-17.203	90.8535	-16.456	90.847	-60.084	90.8687	-10.265
97.0799	-7.455	91.028	-26.223	92.9009	-8.529	90.9962	-13.212	90.9527	-17.176	90.9734	-16.387	90.9668	-60.01	90.9886	-10.281
97.2078	-7.439	91.1479	-26.018	93.0233	-8.398	91.1161	-13.241	91.0726	-17.121	91.0932	-16.497	91.0867	-60.222	91.1084	-10.034
97.3357	-7.626	91.2678	-26.339	93.1457	-8.306	91.2359	-13.173	91.1924	-17.305	91.2131	-16.582	91.2066	-60.081	91.2283	-10.193
97.4636	-7.533	91.3878	-26.514	93.2681	-8.495	91.3558	-13.244	91.3122	-17.424	91.3329	-16.396	91.3264	-60.111	91.3482	-10.154
97.5915	-7.454	91.5077	-26.151	93.3905	-8.498	91.4757	-13.285	91.4321	-17.318	91.4528	-16.454	91.4463	-60.166	91.4681	-10.21
97.7194	-7.655	91.6276	-26.376	93.5128	-8.54	91.5956	-13.234	91.5519	-17.23	91.5727	-16.625	91.5661	-60.136	91.588	-10.306
97.8473	-7.844	91.7476	-26.183	93.6352	-8.289	91.7155	-13.302	91.6717	-17.521	91.6925	-16.428	91.686	-60.16	91.7078	-10.222
97.9752	-7.686	91.8675	-26.377	93.7576	-8.36	91.8354	-13.243	91.7916	-17.408	91.8124	-16.357	91.8058	-60.049	91.8277	-10.275
98.1031	-7.62	91.9874	-26.357	93.88	-8.299	91.9553	-13.19	91.9114	-17.388	91.9322	-16.478	91.9257	-60.181	91.9476	-10.319
98.231	-7.675	92.1074	-26.324	94.0024	-8.357	92.0752	-13.208	92.0312	-17.259	92.0521	-16.507	92.0455	-60.226	92.0675	-10.255
98.359	-7.651	92.2273	-26.422	94.1248	-8.198	92.1951	-13.242	92.1511	-17.245	92.172	-16.539	92.1654	-60.202	92.1873	-10.303
98.4869	-7.641	92.3472	-26.532	94.2472	-8.266	92.315	-13.144	92.2709	-17.348	92.2918	-16.487	92.2852	-60.216	92.3072	-10.185
98.6148	-7.714	92.4672	-26.376	94.3696	-8.3	92.4348	-13.178	92.3907	-17.292	92.4117	-16.387	92.4051	-60.186	92.4271	-10.196
98.7427	-7.86	92.5871	-26.145	94.492	-8.37	92.5547	-13.123	92.5106	-17.322	92.5315	-16.593	92.5249	-60.297	92.547	-10.325
98.8706	-7.708	92.707	-26.182	94.6144	-8.34	92.6746	-13.211	92.6304	-17.364	92.6514	-16.432	92.6448	-60.188	92.6669	-10.248
98.9985	-7.503	92.827	-26.233	94.7368	-8.357	92.7945	-13.227	92.7502	-17.249	92.7712	-16.396	92.7646	-60.237	92.7867	-10.286
99.1264	-7.77	92.9469	-26.427	94.8592	-8.24	92.9144	-13.092	92.8701	-17.269	92.8911	-16.483	92.8845	-60.332	92.9066	-10.375
99.2543	-7.733	93.0668	-26.462	94.9816	-8.304	93.0343	-13.243	92.9899	-17.253	93.011	-16.562	93.0043	-60.315	93.0265	-10.286
99.3822	-7.733	93.1868	-26.221	95.104	-8.324	93.1542	-13.016	93.1097	-17.347	93.1308	-16.435	93.1242	-60.299	93.1464	-10.265
99.5101	-7.538	93.3067	-26.418	95.2264	-8.321	93.2741	-13.215	93.2296	-17.312	93.2507	-16.463	93.244	-60.29	93.2663	-10.424
99.638	-7.941	93.4266	-26.346	95.3488	-8.241	93.394	-13.148	93.3494	-17.139	93.3705	-16.427	93.3639	-60.28	93.3861	-10.211
99.7659	-7.809	93.5465	-26.385	95.4712	-8.189	93.5138	-13.114	93.4692	-17.138	93.4904	-16.539	93.4837	-60.19	93.506	-10.285
99.8938	-7.896	93.6665	-26.504	95.5936	-8.181	93.6337	-13.078	93.5891	-17.257	93.6103	-16.432	93.6036	-60.395	93.6259	-10.382
100.022	-7.936	93.7864	-26.516	95.716	-8.162	93.7536	-13.252	93.7089	-17.353	93.7301	-16.466	93.7234	-60.302	93.7458	-10.361
100.15	-7.906	93.9063	-26.475	95.8384	-8.054	93.8735	-13.154	93.8287	-17.308	93.85	-16.397	93.8433	-60.358	93.8657	-10.198
100.278	-7.888	94.0263	-26.598	95.9608	-8.028	93.9934	-13.056	93.9485	-17.233	93.9698	-16.402	93.9631	-60.363	93.9855	-10.433
100.405	-7.896	94.1462	-26.556	96.0832	-7.982	94.1133	-13.204	94.0684	-17.151	94.0897	-16.488	94.083	-60.262	94.1054	-10.176
100.533	-7.939	94.2661	-26.569	96.2056	-7.93	94.2332	-13.188	94.1882	-17.106	94.2096	-16.365	94.2028	-60.35	94.2253	-10.141
100.661	-7.926	94.3861	-26.604	96.328	-7.821	94.3531	-13.015	94.308	-17.233	94.3294	-16.319	94.3227	-60.315	94.3452	-10.224
100.789	-7.955	94.506	-26.423	96.4504	-7.982	94.473	-13.141	94.4279	-17.249	94.4493	-16.34	94.4425	-60.466	94.4651	-10.14
100.917	-7.997	94.6259	-26.561	96.5728	-7.956	94.5929	-13.319	94.5477	-17.221	94.5691	-16.313	94.5624	-60.286	94.5849	-10.239
101.045	-7.995	94.7459	-26.618	96.6952	-7.876	94.7127	-13.171	94.6675	-17.174	94.689	-16.45	94.6822	-60.317	94.7048	-10.206
101.173	-8.02	94.8658	-26.47	96.8176	-7.831	94.8326	-13.26	94.7874	-17.135	94.8089	-16.321	94.8021	-60.407	94.8247	-10.155
101.301	-8.132	94.9857	-26.576	96.94	-7.838	94.9525	-13.127	94.9072	-17.157	94.9287	-16.459	94.9219	-60.315	94.9446	-10.34
101.429	-7.97	95.1057	-26.396	97.0624	-7.797	95.0724	-13.18	95.027	-17.137	95.0486	-16.44	95.0418	-60.352	95.0645	-10.159
101.557	-8.073	95.2256	-26.511	97.1848	-7.808	95.1923	-13.12	95.1469	-17.122	95.1684	-16.446	95.1616	-60.17	95.1843	-10.187
101.684	-8.006	95.3455	-26.633	97.3072	-7.604	95.3122	-13.115	95.2667	-17.21	95.2883	-16.473	95.2815	-60.288	95.3042	-10.152
101.812	-8.072	95.4654	-26.687	97.4296	-7.504	95.4321	-13.148	95.3865	-17.103	95.4082	-16.365	95.4013	-60.406	95.4241	-10.376
101.94	-8.054	95.5854	-26.781	97.552	-7.672	95.552	-13.092	95.5064	-17.168	95.528	-16.394	95.5212	-60.269	95.544	-10.315
102.068	-7.97	95.7053	-26.808	97.6744	-7.636	95.6719	-13.154	95.6262	-17.264	95.6479	-16.361	95.641	-60.406	95.6639	-10.157
102.196	-8.126	95.8252	-26.612	97.7968	-7.512	95.7918	-13.013	95.746	-16.979	95.7677	-16.229	95.7609	-60.358	95.7837	-10.183
102.324	-7.947	95.9452	-26.63	97.9192	-7.495	95.9116	-12.949	95.8659	-17.107	95.8876	-16.346	95.8807	-60.461	95.9036	-10.205
102.452	-7.976	96.0651	-26.727	98.0416	-7.462	96.0315	-12.976	95.9857	-17.056	96.0075	-16.332	96.0006	-60.414	96.0235	-10.069
102.58	-8.103	96.185	-26.826	98.164	-7.498	96.1514	-12.962	96.1055	-17.123	96.1273	-16.266	96.1204	-60.412	96.1434	-10.134
102.708	-8.092	96.305	-26.763	98.2864	-7.363	96.2713	-13.029	96.2254	-17.087	96.2472	-16.411	96.2403	-60.432	96.2633	-10.089
102.836	-8.095	96.4249	-26.782	98.4088	-7.291	96.3912	-12.964	96.3452	-17.087	96.367	-16.195	96.3601	-60.202	96.3831	-10.199
102.964	-8.106	96.5448	-26.819	98.5312	-7.138	96.5111	-12.951	96.465	-17.155	96.4869	-16.304	96.48	-60.241	96.503	-10.015
103.091	-8.036	96.6648	-26.849	98.6536	-7.244	96.631	-12.993	96.5849	-17.119	96.6068	-16.291	96.5998	-60.298	96.6229	-10.084
103.219	-8.25	96.7847	-26.9	98.776	-7.003	96.7509	-12.985	96.7047	-17.186	96.7266	-16.366	96.7197	-60.231	96.7428	-10.041
103.347	-8.172	96.9046	-26.928	98.8984	-7.027	96.8708	-13.048	96.8245	-17.023	96.8465	-16.306	96.8395	-60.502	96.8627	-10.092
103.475	-8.244	97.0246	-26.767	99.0208	-6.973	96.9906	-13.046	96.9444	-17.131	96.9663	-16.281	96.9594	-60.09	96.9825	-9.933
103.603	-8.222	97.1445	-26.899	99.1432	-6.834	97.1105	-12.92	97.0642	-17.15	97.0862	-16.258	97.0792	-60.401	97.1024	-10.07
103.731	-8.079	97.2644	-26.765	99.2656	-6.89	97.2304	-12.919	97.184	-16.845	97.2061	-16.271	97.1991	-60.473	97.2223	-9.866
103.859	-8.164	97.3844	-26.877	99.388	-6.858	97.3503	-12.805	97.3039	-17.019	97.3259	-16.224	97.3189	-60.119	97.3422	-10.102
103.987	-8.375	97.5043	-26.904	99.5104	-6.861	97.4702	-12.897	97.4237	-17.03	97.4458	-16.083	97.4388	-60.249	97.462	-9.916
104.115	-8.194	97.6242	-26.807	99.6328	-6.603	97.5901	-13.04	97.5435	-16.999	97.5656	-16.22	97.5587	-60.293	97.5819	-9.891
104.243	-8.563	97.7441	-27.099	99.7552	-6.595	97.71	-12.795	97.6634	-16.999	97.6855	-16.091	97.6785	-60.22	97.7018	-9.785
104.37	-8.286	97.8641	-26.802	99.8776	-6.432	97.8299	-12.812	97.7832	-16.83	97.8053	-16.13	97.7984	-60.22	97.8217	-9.815
104.498	-8.357	97.984	-26.952	100	-6.38	97.9498	-12.696	97.903	-16.938	97.9252	-16.026	97.9182	-60.133	97.9416	-9.861
104.626	-8.297	98.1039	-27.015	100.122	-6.446	98.0697	-12.626	98.0228	-17.053	98.0451	-16.047	98.0381	-60.194	98.0614	-10.058
104.754	-8.325	98.2239	-26.781	100.245	-6.207	98.1895	-12.709	98.1427	-16.739	98.1649	-16.254	98.1579	-60.275	98.1813	-9.869
104.882	-8.215	98.3438	-26.942	100.367	-6.185	98.3094	-12.726	98.2625	-16.791	98.2848	-16.031	98.2778	-60.092	98.3012	-9.755
105.01	-8.303	98.4637	-27.007	100.49	-6.09	98.4293	-12.595	98.3823	-16.767	98.4046	-16.098	98.3976	-60.138	98.4211	-9.752
105.138	-8.377	98.5837	-27.021	100.612	-5.947	98.5492	-12.598	98.5022	-16.682	98.5245	-16.012	98.5175	-59.997	98.541	-9.942
105.266	-8.343	98.7036	-27.029	100.734	-5.844	98.6691	-12.632	98.622	-16.851	98.6444	-15.97	98.6373	-60.155	98.6608	-9.732
105.394	-8.464	98.8235	-27.149	100.857	-5.826	98.789	-12.606	98.7418	-16.82	98.7642	-16.147	98.7572	-60.119	98.7807	-9.642
105.522	-8.301	98.9435	-27.046	100.979	-5.588	98.9089	-12.443	98.8617	-16.738	98.8841	-15.957	98.877	-60.089	98.9006	-9.64
105.65	-8.272	99.0634	-26.931	101.102	-5.585	99.0288	-12.396	98.9815	-16.397	99.0039	-15.976	98.9969	-59.989	99.0205	-9.512
105.777	-8.124	99.1833	-27.026	101.224	-5.33	99.1487	-12.377	99.1013	-16.552	99.1238	-15.909	99.1167	-59.916	99.1404	-9.633
105.905	-8.26	99.3033	-26.99	101.346	-5.317	99.2685	-12.342	99.2212	-16.472	99.2437	-15.823	99.2366	-59.813	99.2602	-9.47
106.033	-8.353	99.4232	-26.899	101.469	-5.091	99.3884	-12.328	99.341	-16.66	99.3635	-15.948	99.3564	-59.756	99.3801	-9.601
106.161	-8.289	99.5431	-26.955	101.591	-4.947	99.5083	-12.243	99.4608	-16.619	99.4834	-15.762	99.4763	-59.757	99.5	-9.614
106.289	-8.185	99.663	-27.205	101.714	-4.862	99.6282	-12.452	99.5807	-16.535	99.6032	-15.734	99.5961	-59.773	99.6199	-9.466
106.417	-8.036	99.783	-26.925	101.836	-4.745	99.7481	-12.197	99.7005	-16.324	99.7231	-15.64	99.716	-59.778	99.7398	-9.284
106.545	-8.105	99.9029	-27.069	101.958	-4.454	99.868	-12.164	99.8203	-16.424	99.843	-15.687	99.8358	-59.68	99.8596	-9.294
106.673	-8.189	100.023	-27.054	102.081	-4.42	99.9879	-11.989	99.9402	-16.392	99.9628	-15.728	99.9557	-59.479	99.9795	-9.297
106.801	-8.101	100.143	-27.104	102.203	-4.386	100.108	-12.068	100.06	-16.349	100.083	-15.511	100.076	-59.549	100.099	-9.219
106.929	-8.194	100.263	-27.165	102.326	-4.082	100.228	-11.932	100.18	-16.317	100.203	-15.595	100.195	-59.451	100.219	-9.287
107.056	-8.017	100.383	-26.995	102.448	-3.855	100.348	-11.905	100.3	-16.319	100.322	-15.621	100.315	-59.4	100.339	-9.248
107.184	-8.23	100.503	-27.051	102.57	-3.62	100.467	-11.728	100.419	-16.062	100.442	-15.549	100.435	-59.299	100.459	-9.173
107.312	-8.046	100.623	-27.284	102.693	-3.458	100.587	-11.755	100.539	-16.183	100.562	-15.51	100.555	-59.235	100.579	-9.126
107.44	-8.035	100.742	-27.015	102.815	-2.984	100.707	-11.665	100.659	-16.098	100.682	-15.522	100.675	-59.239	100.699	-8.98
107.568	-8.017	100.862	-27.109	102.938	-2.727	100.827	-11.679	100.779	-16.053	100.802	-15.401	100.795	-58.843	100.819	-8.937
107.696	-8.06	100.982	-27.25	103.06	-2.511	100.947	-11.501	100.899	-15.997	100.922	-15.364	100.914	-59.008	100.939	-8.769
107.824	-8.05	101.102	-27.324	103.182	-2.016	101.067	-11.401	101.019	-15.828	101.042	-15.25	101.034	-58.884	101.058	-8.867
107.952	-7.96	101.222	-27.244	103.305	-1.794	101.187	-11.317	101.138	-15.86	101.161	-15.239	101.154	-58.719	101.178	-8.946
108.08	-7.88	101.342	-27.163	103.427	-1.37	101.307	-11.275	101.258	-15.757	101.281	-15.225	101.274	-58.603	101.298	-8.764
108.208	-7.818	101.462	-27.163	103.55	-1.023	101.427	-11.112	101.378	-15.614	101.401	-15.249	101.394	-58.637	101.418	-8.547
108.336	-7.811	101.582	-27.33	103.672	-0.797	101.546	-11.182	101.498	-15.558	101.521	-15.153	101.514	-58.49	101.538	-8.534
108.463	-7.768	101.702	-27.322	103.794	-0.401	101.666	-11.005	101.618	-15.719	101.641	-15.149	101.634	-58.298	101.658	-8.555
108.591	-7.507	101.822	-27.279	103.917	-0.23	101.786	-10.673	101.738	-15.345	101.761	-14.97	101.753	-58.188	101.778	-8.411
108.719	-7.67	101.942	-27.493	104.039	0.014	101.906	-10.61	101.857	-15.372	101.881	-14.975	101.873	-58.118	101.898	-8.264
108.847	-7.569	102.062	-27.396	104.162	0.3	102.026	-10.452	101.977	-15.413	102	-14.879	101.993	-58.138	102.017	-8.125
108.975	-7.402	102.182	-27.293	104.284	0.732	102.146	-10.37	102.097	-15.202	102.12	-14.925	102.113	-57.841	102.137	-8.089
109.103	-7.4	102.302	-27.156	104.406	0.912	102.266	-10.307	102.217	-15.088	102.24	-14.738	102.233	-57.742	102.257	-8.241
109.231	-7.172	102.421	-27.046	104.529	1.513	102.386	-10.099	102.337	-14.857	102.36	-14.492	102.353	-57.598	102.377	-8.041
109.359	-7.201	102.541	-27.175	104.651	1.829	102.506	-10.045	102.457	-14.972	102.48	-14.603	102.473	-57.447	102.497	-7.739
109.487	-7.163	102.661	-27.164	104.774	2.263	102.625	-9.909	102.576	-14.736	102.6	-14.477	102.592	-57.282	102.617	-7.648
109.615	-7.158	102.781	-27.145	104.896	2.666	102.745	-9.654	102.696	-14.709	102.72	-14.381	102.712	-57.228	102.737	-7.6
109.743	-6.939	102.901	-27.061	105.018	3.077	102.865	-9.489	102.816	-14.359	102.839	-14.342	102.832	-56.921	102.857	-7.428
109.87	-6.658	103.021	-27.224	105.141	3.524	102.985	-9.363	102.936	-14.396	102.959	-14.095	102.952	-56.902	102.977	-7.429
109.998	-6.551	103.141	-27.054	105.263	4.057	103.105	-9.251	103.056	-14.292	103.079	-14.028	103.072	-56.734	103.096	-7.359
		103.261	-27.212	105.386	4.653	103.225	-9.305	103.176	-14.127	103.199	-13.975	103.192	-56.672	103.216	-7.226
		103.381	-27.028	105.508	5.067	103.345	-8.822	103.295	-13.933	103.319	-13.922	103.311	-56.275	103.336	-7.092
		103.501	-26.992	105.63	5.845	103.465	-8.665	103.415	-13.931	103.439	-13.669	103.431	-56.183	103.456	-6.902
		103.621	-26.791	105.753	6.508	103.585	-8.56	103.535	-13.691	103.559	-13.678	103.551	-55.922	103.576	-6.66
		103.741	-26.911	105.875	6.914	103.704	-8.267	103.655	-13.675	103.678	-13.498	103.671	-55.758	103.696	-6.681
		103.861	-26.696	105.998	7.624	103.824	-7.973	103.775	-13.327	103.798	-13.332	103.791	-55.655	103.816	-6.482
		103.981	-26.874	106.12	8.35	103.944	-7.686	103.895	-13.331	103.918	-13.265	103.911	-55.389	103.936	-6.455
		104.101	-26.828	106.242	9.046	104.064	-7.613	104.014	-13.081	104.038	-13.167	104.031	-55.176	104.055	-5.996
		104.22	-26.756	106.365	9.788	104.184	-7.292	104.134	-12.793	104.158	-12.733	104.15	-55.029	104.175	-6.015
		104.34	-26.667	106.487	10.654	104.304	-7.095	104.254	-12.561	104.278	-12.69	104.27	-54.816	104.295	-5.921
		104.46	-26.671	106.61	11.518	104.424	-6.743	104.374	-12.386	104.398	-12.702	104.39	-54.506	104.415	-5.475
		104.58	-26.659	106.732	12.467	104.544	-6.497	104.494	-11.972	104.517	-12.42	104.51	-54.263	104.535	-5.549
		104.7	-26.575	106.854	13.36	104.664	-6.199	104.614	-11.978	104.637	-12.306	104.63	-54.228	104.655	-5.154
		104.82	-26.716	106.977	14.266	104.783	-5.928	104.733	-11.719	104.757	-12.121	104.75	-53.943	104.775	-5.07
		104.94	-26.593	107.099	15.324	104.903	-5.635	104.853	-11.301	104.877	-11.869	104.87	-53.919	104.895	-4.741
		105.06	-26.729	107.222	16.407	105.023	-5.233	104.973	-11.137	104.997	-11.656	104.989	-53.533	105.014	-4.725
		105.18	-26.577	107.344	17.697	105.143	-4.889	105.093	-10.708	105.117	-11.457	105.109	-53.309	105.134	-4.265
		105.3	-26.621	107.466	18.808	105.263	-4.695	105.213	-10.358	105.237	-11.172	105.229	-52.929	105.254	-4.006
		105.42	-26.585	107.589	19.979	105.383	-4.201	105.333	-10.142	105.356	-10.825	105.349	-52.664	105.374	-4.075
		105.54	-26.747	107.711	21.527	105.503	-3.755	105.452	-9.802	105.476	-10.607	105.469	-52.409	105.494	-3.585
		105.66	-26.608	107.834	22.841	105.623	-3.492	105.572	-9.402	105.596	-10.416	105.589	-52.062	105.614	-3.382
		105.78	-26.743	107.956	24.295	105.743	-2.865	105.692	-9.038	105.716	-10.031	105.709	-51.753	105.734	-2.997
		105.899	-26.766	108.078	25.814	105.862	-2.542	105.812	-8.589	105.836	-9.854	105.828	-51.393	105.854	-2.657
		106.019	-26.587	108.201	27.548	105.982	-1.984	105.932	-8.215	105.956	-9.214	105.948	-50.923	105.973	-2.309
		106.139	-26.827	108.323	29.478	106.102	-1.502	106.052	-7.988	106.076	-9.125	106.068	-50.54	106.093	-2.098
		106.259	-27.013	108.446	31.479	106.222	-1.028	106.171	-7.252	106.196	-8.661	106.188	-49.935	106.213	-1.794
		106.379	-26.767	108.568	33.274	106.342	-0.415	106.291	-6.725	106.315	-8.387	106.308	-49.653	106.333	-1.362
		106.499	-26.849	108.69	35.483	106.462	0.22	106.411	-6.342	106.435	-7.95	106.428	-49.164	106.453	-0.868
		106.619	-26.865	108.813	37.696	106.582	0.713	106.531	-5.655	106.555	-7.505	106.547	-48.625	106.573	-0.429
		106.739	-27.081	108.935	39.994	106.702	1.337	106.651	-5.119	106.675	-7.21	106.667	-48.118	106.693	-0.101
		106.859	-27.069	109.058	42.54	106.822	2.005	106.771	-4.724	106.795	-6.746	106.787	-47.61	106.813	0.424
		106.979	-27.197	109.18	44.929	106.941	2.708	106.89	-4.014	106.915	-6.084	106.907	-46.904	106.933	0.98
		107.099	-27.266	109.302	47.987	107.061	3.413	107.01	-3.396	107.035	-5.673	107.027	-46.243	107.052	1.377
		107.219	-27.289	109.425	50.674	107.181	4.276	107.13	-2.706	107.154	-4.958	107.147	-45.705	107.172	1.921
		107.339	-27.509	109.547	53.904	107.301	4.986	107.25	-1.859	107.274	-4.41	107.267	-45.119	107.292	2.572
		107.459	-27.654	109.67	57.177	107.421	5.872	107.37	-1.144	107.394	-3.582	107.386	-44.422	107.412	3.213
		107.579	-27.838	109.792	60.609	107.541	6.9	107.49	-0.291	107.514	-3.062	107.506	-43.694	107.532	3.841
		107.698	-27.675	109.914	64.349	107.661	7.847	107.609	0.431	107.634	-2.489	107.626	-42.883	107.652	4.624
		107.818	-27.832			107.781	8.83	107.729	1.382	107.754	-1.537	107.746	-42.003	107.772	5.22
		107.938	-27.872			107.901	9.824	107.849	2.28	107.874	-0.715	107.866	-41.203	107.892	6.123
		108.058	-28.022			108.02	10.886	107.969	3.344	107.993	-0.016	107.986	-40.218	108.011	6.87
		108.178	-28.082			108.14	12.051	108.089	4.285	108.113	0.983	108.106	-39.306	108.131	7.886
		108.298	-28.102			108.26	13.47	108.209	5.482	108.233	1.952	108.225	-38.126	108.251	8.63
		108.418	-28.276			108.38	14.531	108.328	6.556	108.353	3.023	108.345	-37.209	108.371	9.626
		108.538	-28.25			108.5	16.133	108.448	7.754	108.473	4.037	108.465	-35.966	108.491	10.708
		108.658	-28.078			108.62	17.399	108.568	8.902	108.593	5.205	108.585	-34.86	108.611	11.84
		108.778	-28.032			108.74	19.109	108.688	10.485	108.713	6.333	108.705	-33.451	108.731	13.106
		108.898	-28.029			108.86	20.735	108.808	12.064	108.832	7.773	108.825	-32.087	108.851	14.221
		109.018	-28.005			108.98	22.389	108.928	13.315	108.952	9.074	108.944	-30.668	108.97	15.52
		109.138	-27.952			109.099	24.02	109.047	14.813	109.072	10.505	109.064	-29.072	109.09	16.933
		109.258	-27.851			109.219	26.037	109.167	16.675	109.192	12.227	109.184	-27.614	109.21	18.512
		109.377	-27.815			109.339	28.155	109.287	18.539	109.312	13.756	109.304	-25.851	109.33	20.09
		109.497	-27.603			109.459	30.26	109.407	20.526	109.432	15.71	109.424	-24.012	109.45	21.805
		109.617	-27.408			109.579	32.477	109.527	22.639	109.552	17.303	109.544	-22.216	109.57	23.813
		109.737	-27.377			109.699	34.981	109.647	24.786	109.671	19.594	109.664	-20.073	109.69	25.492
		109.857	-27.185			109.819	37.625	109.766	26.989	109.791	21.694	109.783	-17.875	109.81	27.505
		109.977	-27.077			109.939	39.978	109.886	29.394	109.911	23.915	109.903	-15.835	109.93	29.618
								110.006	31.885

## Sheet: 2b
	JM-KDpY1			JMd35-KDpY1			KDpY1
elution volume	UV280		elution volume	UV280		elution volume	UV280
0.000596	-2.97783		0.000757	-1.76023		0.0011	-1.36534
0.00324	-2.98596		0.00338	-1.73935		0.00576	-1.35836
0.00588	-2.99409		0.00601	-1.71847		0.01042	-1.35293
0.00853	-3.00222		0.00864	-1.6976		0.01508	-1.36318
0.01117	-3.00707		0.01126	-1.67257		0.01974	-1.37343
0.01381	-3.0078		0.01389	-1.64306		0.0244	-1.37246
0.01646	-3.00853		0.01652	-1.61356		0.02906	-1.37083
0.0191	-3.00925		0.01914	-1.58405		0.03372	-1.37031
0.02174	-3.00868		0.02177	-1.57773		0.03838	-1.37008
0.02439	-3.00744		0.02439	-1.58268		0.04304	-1.36727
0.02703	-3.0062		0.02702	-1.58763		0.0477	-1.36307
0.02967	-3.00495		0.02965	-1.59258		0.05236	-1.37715
0.03232	-3.00629		0.03227	-1.59728		0.05702	-1.40907
0.03496	-3.008		0.0349	-1.60194		0.06168	-1.43512
0.0376	-3.0097		0.03753	-1.60661		0.06634	-1.45073
0.04025	-3.01081		0.04015	-1.61212		0.071	-1.46255
0.04289	-3.00605		0.04278	-1.63148		0.07566	-1.46046
0.04553	-3.00129		0.0454	-1.65085		0.08032	-1.45676
0.04818	-2.99653		0.04803	-1.67022		0.08497	-1.43106
0.05082	-2.99389		0.05066	-1.68685		0.08963	-1.40536
0.05346	-2.99593		0.05328	-1.69527		0.09429	-1.39418
0.05611	-2.99798		0.05591	-1.70369		0.09895	-1.38424
0.05875	-3.00003		0.05854	-1.7121		0.10361	-1.382
0.06139	-3.00005		0.06116	-1.72231		0.10827	-1.382
0.06404	-2.99826		0.06379	-1.73477		0.11293	-1.39372
0.06668	-2.99646		0.06641	-1.74723		0.11759	-1.41236
0.06932	-2.99466		0.06904	-1.75969		0.12225	-1.42335
0.07197	-2.99667		0.07167	-1.76642		0.12691	-1.42615
0.07461	-2.99999		0.07429	-1.76983		0.13157	-1.42243
0.07725	-3.0033		0.07692	-1.77324		0.13623	-1.40589
0.0799	-3.00662		0.07955	-1.77666		0.14089	-1.39135
0.08254	-3.01393		0.08217	-1.77416		0.14555	-1.38529
0.08519	-3.0214		0.0848	-1.77041		0.15021	-1.37928
0.08783	-3.02886		0.08742	-1.76667		0.15487	-1.37423
0.09047	-3.03545		0.09005	-1.76315		0.15953	-1.36918
0.09312	-3.03799		0.09268	-1.77116		0.16419	-1.37739
0.09576	-3.04053		0.0953	-1.77917		0.16884	-1.38709
0.0984	-3.04307		0.09793	-1.78718		0.1735	-1.38722
0.10105	-3.04684		0.10055	-1.79507		0.17816	-1.38419
0.10369	-3.05249		0.10318	-1.80249		0.18282	-1.38822
0.10633	-3.05815		0.10581	-1.8099		0.18748	-1.39684
0.10898	-3.06381		0.10843	-1.81732		0.19214	-1.39989
0.11162	-3.06212		0.11106	-1.82556		0.1968	-1.3964
0.11426	-3.05577		0.11369	-1.83502		0.20146	-1.39342
0.11691	-3.04943		0.11631	-1.84447		0.20612	-1.39155
0.11955	-3.04308		0.11894	-1.85393		0.21078	-1.38482
0.12219	-3.04041		0.12156	-1.85463		0.21544	-1.35383
0.12484	-3.03849		0.12419	-1.84939		0.2201	-1.32361
0.12748	-3.03658		0.12682	-1.84415		0.22476	-1.32881
0.13012	-3.03496		0.12944	-1.83891		0.22942	-1.33402
0.13277	-3.03952		0.13207	-1.83138		0.23408	-1.34744
0.13541	-3.04408		0.1347	-1.82322		0.23874	-1.36204
0.13805	-3.04864		0.13732	-1.81507		0.2434	-1.39079
0.1407	-3.05445		0.13995	-1.80691		0.24806	-1.4248
0.14334	-3.06377		0.14257	-1.80714		0.25271	-1.43602
0.14598	-3.07309		0.1452	-1.80753		0.25737	-1.43089
0.14863	-3.08241		0.14783	-1.80792		0.26203	-1.42658
0.15127	-3.08887		0.15045	-1.8073		0.26669	-1.42332
0.15391	-3.09224		0.15308	-1.80177		0.27135	-1.42316
0.15656	-3.09561		0.15571	-1.79624		0.27601	-1.43062
0.1592	-3.09898		0.15833	-1.79071		0.28067	-1.4367
0.16184	-3.09436		0.16096	-1.79084		0.28533	-1.4346
0.16449	-3.08627		0.16358	-1.80084		0.28999	-1.43251
0.16713	-3.07818		0.16621	-1.81083		0.29465	-1.44575
0.16977	-3.0701		0.16884	-1.82082		0.29931	-1.45903
0.17242	-3.05795		0.17146	-1.8232		0.30397	-1.45227
0.17506	-3.04542		0.17409	-1.81953		0.30863	-1.44202
0.1777	-3.03289		0.17672	-1.81585		0.31329	-1.44278
0.18035	-3.02252		0.17934	-1.81217		0.31795	-1.44814
0.18299	-3.02649		0.18197	-1.81563		0.32261	-1.45636
0.18563	-3.03045		0.18459	-1.82147		0.32727	-1.46685
0.18828	-3.03442		0.18722	-1.82731		0.33193	-1.46434
0.19092	-3.04001		0.18985	-1.83316		0.33658	-1.44337
0.19356	-3.04867		0.19247	-1.8354		0.34124	-1.42228
0.19621	-3.05733		0.1951	-1.83743		0.3459	-1.40085
0.19885	-3.06599		0.19773	-1.83945		0.35056	-1.38068
0.20149	-3.07481		0.20035	-1.84065		0.35522	-1.36973
0.20414	-3.08375		0.20298	-1.83653		0.35988	-1.35878
0.20678	-3.0927		0.2056	-1.8324		0.36454	-1.36811
0.20942	-3.10165		0.20823	-1.82828		0.3692	-1.37797
0.21207	-3.1074		0.21086	-1.82505		0.37386	-1.39099
0.21471	-3.11227		0.21348	-1.82367		0.37852	-1.40466
0.21735	-3.11713		0.21611	-1.82229		0.38318	-1.41107
0.22	-3.122		0.21873	-1.82092		0.38784	-1.4141
0.22264	-3.12028		0.22136	-1.81611		0.3925	-1.41962
0.22528	-3.11857		0.22399	-1.80811		0.39716	-1.42731
0.22793	-3.11685		0.22661	-1.80011		0.40182	-1.42555
0.23057	-3.11596		0.22924	-1.79212		0.40648	-1.40901
0.23321	-3.1181		0.23187	-1.79548		0.41114	-1.39826
0.23586	-3.12024		0.23449	-1.80348		0.4158	-1.40548
0.2385	-3.12239		0.23712	-1.81148		0.42045	-1.41309
0.24115	-3.12119		0.23974	-1.81947		0.42511	-1.42427
0.24379	-3.11561		0.24237	-1.81984		0.42977	-1.43546
0.24643	-3.11003		0.245	-1.81938		0.43443	-1.42965
0.24907	-3.10445		0.24762	-1.81892		0.43909	-1.42297
0.25172	-3.09782		0.25025	-1.81995		0.44375	-1.42461
0.25436	-3.09062		0.25288	-1.83525		0.44841	-1.42826
0.25701	-3.08341		0.2555	-1.85055		0.45307	-1.43426
0.25965	-3.07621		0.25813	-1.86585		0.45773	-1.44148
0.26229	-3.06528		0.26075	-1.87891		0.46239	-1.45121
0.26494	-3.05378		0.26338	-1.88644		0.46705	-1.46333
0.26758	-3.04228		0.26601	-1.89396		0.47171	-1.46656
0.27022	-3.03251		0.26863	-1.90148		0.47637	-1.45444
0.27287	-3.04156		0.27126	-1.90532		0.48103	-1.44295
0.27551	-3.05062		0.27389	-1.90515		0.48569	-1.43363
0.27815	-3.05967		0.27651	-1.90498		0.49035	-1.42517
0.2808	-3.0685		0.27914	-1.90481		0.49501	-1.4275
0.28344	-3.07683		0.28176	-1.89545		0.49967	-1.42983
0.28608	-3.08516		0.28439	-1.88159		0.50432	-1.44168
0.28873	-3.09349		0.28702	-1.86774		0.50898	-1.45426
0.29137	-3.09767		0.28964	-1.85388		0.51364	-1.44826
0.29401	-3.098		0.29227	-1.85196		0.5183	-1.43707
0.29666	-3.09833		0.2949	-1.8519		0.52296	-1.42974
0.2993	-3.09866		0.29752	-1.85185		0.52762	-1.42462
0.30194	-3.09519		0.30015	-1.85194		0.53228	-1.4293
0.30459	-3.09034		0.30277	-1.85449		0.53694	-1.44421
0.30723	-3.08549		0.3054	-1.85704		0.5416	-1.45384
0.30987	-3.08063		0.30803	-1.85959		0.54626	-1.45337
0.31252	-3.08093		0.31065	-1.8622		0.55092	-1.45093
0.31516	-3.08148		0.31328	-1.86503		0.55558	-1.44045
0.3178	-3.08204		0.31591	-1.86785		0.56024	-1.42967
0.32045	-3.0813		0.31853	-1.87067		0.5649	-1.41336
0.32309	-3.07416		0.32116	-1.868		0.56956	-1.39705
0.32573	-3.06702		0.32378	-1.85835		0.57422	-1.39487
0.32838	-3.05988		0.32641	-1.84869		0.57888	-1.39417
0.33102	-3.05509		0.32904	-1.83904		0.58354	-1.40902
0.33366	-3.05404		0.33166	-1.83548		0.58819	-1.42883
0.33631	-3.05298		0.33429	-1.83546		0.59285	-1.43878
0.33895	-3.05192		0.33692	-1.83543		0.59751	-1.44251
0.34159	-3.04693		0.33954	-1.83541		0.60217	-1.43374
0.34424	-3.03934		0.34217	-1.82784		0.60683	-1.41068
0.34688	-3.03175		0.34479	-1.81867		0.61149	-1.3959
0.34952	-3.02417		0.34742	-1.80951		0.61615	-1.39869
0.35217	-3.02626		0.35005	-1.80048		0.62081	-1.40432
0.35481	-3.03047		0.35267	-1.79957		0.62547	-1.42343
0.35745	-3.03469		0.3553	-1.79865		0.63013	-1.44252
0.3601	-3.03853		0.35792	-1.79773		0.63479	-1.46116
0.36274	-3.03238		0.36055	-1.79613		0.63945	-1.47979
0.36538	-3.02623		0.36318	-1.79198		0.64411	-1.45352
0.36803	-3.02009		0.3658	-1.78783		0.64877	-1.42122
0.37067	-3.01625		0.36843	-1.78368		0.65343	-1.41364
0.37331	-3.01918		0.37106	-1.78303		0.65809	-1.41496
0.37596	-3.02211		0.37368	-1.78757		0.66275	-1.41907
0.3786	-3.02505		0.37631	-1.79211		0.66741	-1.42513
0.38124	-3.02506		0.37893	-1.79666		0.67206	-1.44047
0.38389	-3.0218		0.38156	-1.80108		0.67672	-1.4675
0.38653	-3.01853		0.38419	-1.80541		0.68138	-1.48795
0.38917	-3.01527		0.38681	-1.80974		0.68604	-1.49285
0.39182	-3.00816		0.38944	-1.81408		0.6907	-1.49675
0.39446	-2.99931		0.39207	-1.81686		0.69536	-1.49512
0.3971	-2.99045		0.39469	-1.81922		0.70002	-1.49349
0.39975	-2.9816		0.39732	-1.82159		0.70468	-1.49022
0.40239	-2.96748		0.39994	-1.82395		0.70934	-1.48696
0.40504	-2.95281		0.40257	-1.81629		0.714	-1.4839
0.40768	-2.93814		0.4052	-1.80841		0.71866	-1.48087
0.41032	-2.9271		0.40782	-1.80053		0.72332	-1.4888
0.41297	-2.94231		0.41045	-1.79472		0.72798	-1.50114
0.41561	-2.95753		0.41308	-1.79892		0.73264	-1.50373
0.41825	-2.97274		0.4157	-1.80312		0.7373	-1.49884
0.4209	-2.98971		0.41833	-1.80733		0.74196	-1.49815
0.42354	-3.01012		0.42095	-1.8137		0.74662	-1.50328
0.42618	-3.03052		0.42358	-1.82387		0.75128	-1.50381
0.42883	-3.05093		0.42621	-1.83405		0.75594	-1.49216
0.43147	-3.06272		0.42883	-1.84423		0.76059	-1.4812
0.43411	-3.06761		0.43146	-1.85576		0.76525	-1.47491
0.43676	-3.0725		0.43409	-1.86838		0.76991	-1.46862
0.4394	-3.07739		0.43671	-1.881		0.77457	-1.45547
0.44204	-3.07146		0.43934	-1.89362		0.77923	-1.44219
0.44469	-3.06234		0.44196	-1.89316		0.78389	-1.43818
0.44733	-3.05321		0.44459	-1.88829		0.78855	-1.43601
0.44997	-3.0441		0.44722	-1.88341		0.79321	-1.44293
0.45262	-3.04361		0.44984	-1.87854		0.79787	-1.45396
0.45526	-3.04321		0.45247	-1.87195		0.80253	-1.45508
0.4579	-3.04282		0.4551	-1.86526		0.80719	-1.44786
0.46055	-3.04612		0.45772	-1.85856		0.81185	-1.43759
0.46319	-3.06363		0.46035	-1.85231		0.81651	-1.42268
0.46583	-3.08114		0.46297	-1.84896		0.82117	-1.41214
0.46848	-3.09865		0.4656	-1.84561		0.82583	-1.4147
0.47112	-3.11051		0.46823	-1.84226		0.83049	-1.41936
0.47376	-3.11468		0.47085	-1.83898		0.83515	-1.44195
0.47641	-3.11884		0.47348	-1.83583		0.83981	-1.46455
0.47905	-3.123		0.47611	-1.83267		0.84446	-1.48358
0.48169	-3.12249		0.47873	-1.82952		0.84912	-1.50245
0.48434	-3.11934		0.48136	-1.82922		0.85378	-1.49591
0.48698	-3.11619		0.48398	-1.83159		0.85844	-1.48349
0.48962	-3.11305		0.48661	-1.83395		0.8631	-1.48497
0.49227	-3.10872		0.48924	-1.83631		0.86776	-1.49343
0.49491	-3.1042		0.49186	-1.83705		0.87242	-1.49472
0.49755	-3.09968		0.49449	-1.83711		0.87708	-1.48936
0.5002	-3.09594		0.49712	-1.83718		0.88174	-1.4833
0.50284	-3.10189		0.49974	-1.83724		0.8864	-1.47608
0.50548	-3.10784		0.50237	-1.83241		0.89106	-1.47198
0.50813	-3.11379		0.50499	-1.82704		0.89572	-1.47851
0.51077	-3.11843		0.50762	-1.82167		0.90038	-1.48507
0.51341	-3.11991		0.51025	-1.81611		0.90504	-1.49206
0.51606	-3.12139		0.51287	-1.80867		0.9097	-1.49904
0.5187	-3.12287		0.5155	-1.80124		0.91436	-1.50603
0.52134	-3.12238		0.51813	-1.79381		0.91902	-1.51302
0.52399	-3.11997		0.52075	-1.78946		0.92368	-1.52105
0.52663	-3.11757		0.52338	-1.79281		0.92833	-1.52936
0.52927	-3.11516		0.526	-1.79615		0.93299	-1.54196
0.53192	-3.10688		0.52863	-1.7995		0.93765	-1.55695
0.53456	-3.09637		0.53126	-1.80241		0.94231	-1.56277
0.5372	-3.08586		0.53388	-1.80484		0.94697	-1.55927
0.53985	-3.07536		0.53651	-1.80727		0.95163	-1.55423
0.54249	-3.06771		0.53914	-1.8097		0.95629	-1.54631
0.54514	-3.06025		0.54176	-1.81224		0.96095	-1.53691
0.54778	-3.05278		0.54439	-1.81484		0.96561	-1.52177
0.55042	-3.0461		0.54701	-1.81744		0.97027	-1.50688
0.55306	-3.04359		0.54964	-1.82004		0.97493	-1.49616
0.55571	-3.04108		0.55227	-1.82654		0.97959	-1.48545
0.55835	-3.03857		0.55489	-1.83366		0.98425	-1.48535
0.561	-3.03797		0.55752	-1.84077		0.98891	-1.48628
0.56364	-3.04055		0.56014	-1.84754		0.99357	-1.47943
0.56628	-3.04312		0.56277	-1.84819		0.99823	-1.47019
0.56893	-3.0457		0.5654	-1.84885		1.00289	-1.47816
0.57157	-3.05165		0.56802	-1.84951		1.00755	-1.49672
0.57421	-3.05991		0.57065	-1.84778		1.0122	-1.50033
0.57686	-3.06817		0.57328	-1.8388		1.01686	-1.48728
0.5795	-3.07643		0.5759	-1.82982		1.02152	-1.47485
0.58214	-3.08203		0.57853	-1.82083		1.02618	-1.46366
0.58479	-3.087		0.58115	-1.81224		1.03084	-1.45054
0.58743	-3.09197		0.58378	-1.80416		1.0355	-1.42864
0.59007	-3.09694		0.58641	-1.79607		1.04016	-1.40785
0.59272	-3.10208		0.58903	-1.78798		1.04482	-1.41811
0.59536	-3.10722		0.59166	-1.78492		1.04948	-1.42836
0.598	-3.11236		0.59429	-1.78479		1.05414	-1.4711
0.60065	-3.11488		0.59691	-1.78465		1.0588	-1.51793
0.60329	-3.10926		0.59954	-1.78452		1.06346	-1.55501
0.60593	-3.10364		0.60216	-1.80057		1.06812	-1.58872
0.60858	-3.09803		0.60479	-1.82007		1.07278	-1.59544
0.61122	-3.09372		0.60742	-1.83957		1.07744	-1.58387
0.61386	-3.09095		0.61004	-1.85864		1.0821	-1.56262
0.61651	-3.08817		0.61267	-1.85182		1.08676	-1.52954
0.61915	-3.08539		0.6153	-1.84501		1.09142	-1.50466
0.62179	-3.08061		0.61792	-1.83819		1.09607	-1.4986
0.62444	-3.07487		0.62055	-1.83296		1.10073	-1.49442
0.62708	-3.06914		0.62317	-1.83374		1.10539	-1.50024
0.62972	-3.0634		0.6258	-1.83451		1.11005	-1.50631
0.63237	-3.06498		0.62843	-1.83529		1.11471	-1.5338
0.63501	-3.06741		0.63105	-1.83165		1.11937	-1.56129
0.63765	-3.06984		0.63368	-1.8214		1.12403	-1.55674
0.6403	-3.07205		0.63631	-1.81116		1.12869	-1.54719
0.64294	-3.07251		0.63893	-1.80092		1.13335	-1.53149
0.64558	-3.07298		0.64156	-1.80065		1.13801	-1.5134
0.64823	-3.07344		0.64418	-1.80723		1.14267	-1.50149
0.65087	-3.07652		0.64681	-1.81381		1.14733	-1.49419
0.65351	-3.08494		0.64944	-1.82039		1.15199	-1.49368
0.65616	-3.09336		0.65206	-1.82731		1.15665	-1.5023
0.6588	-3.10178		0.65469	-1.83432		1.16131	-1.51131
0.66144	-3.1084		0.65732	-1.84133		1.16597	-1.52133
0.66409	-3.11353		0.65994	-1.84834		1.17063	-1.52988
0.66673	-3.11866		0.66257	-1.84863		1.17529	-1.52894
0.66937	-3.12379		0.66519	-1.84876		1.17995	-1.52801
0.67202	-3.12172		0.66782	-1.84889		1.1846	-1.53076
0.67466	-3.11743		0.67045	-1.8512		1.18926	-1.53356
0.6773	-3.11313		0.67307	-1.86413		1.19392	-1.53773
0.67995	-3.10884		0.6757	-1.87706		1.19858	-1.54215
0.68259	-3.09949		0.67833	-1.89		1.20324	-1.54442
0.68523	-3.09004		0.68095	-1.89543		1.2079	-1.54574
0.68788	-3.08059		0.68358	-1.88764		1.21256	-1.5451
0.69052	-3.07124		0.6862	-1.87986		1.21722	-1.54284
0.69316	-3.0623		0.68883	-1.87207		1.22188	-1.54103
0.69581	-3.05337		0.69146	-1.86698		1.22654	-1.53987
0.69845	-3.04444		0.69408	-1.86407		1.2312	-1.54284
0.70109	-3.04465		0.69671	-1.86115		1.23586	-1.55774
0.70374	-3.05782		0.69934	-1.85824		1.24052	-1.56904
0.70638	-3.07098		0.70196	-1.84843		1.24518	-1.55133
0.70902	-3.08414		0.70459	-1.83629		1.24984	-1.53362
0.71167	-3.09951		0.70721	-1.82414		1.2545	-1.54312
0.71431	-3.11616		0.70984	-1.81199		1.25916	-1.5536
0.71696	-3.13282		0.71247	-1.80936		1.26381	-1.53872
0.7196	-3.14947		0.71509	-1.80736		1.26847	-1.51822
0.72224	-3.16177		0.71772	-1.80535		1.27313	-1.51448
0.72489	-3.1733		0.72035	-1.80408		1.27779	-1.5189
0.72753	-3.18482		0.72297	-1.80773		1.28245	-1.52689
0.73017	-3.19532		0.7256	-1.81138		1.28711	-1.53807
0.73282	-3.191		0.72822	-1.81503		1.29177	-1.55563
0.73546	-3.18668		0.73085	-1.81729		1.29643	-1.58358
0.7381	-3.18235		0.73348	-1.81663		1.30109	-1.60489
0.74075	-3.17782		0.7361	-1.81598		1.30575	-1.60443
0.74339	-3.17273		0.73873	-1.81532		1.31041	-1.6038
0.74603	-3.16764		0.74135	-1.82241		1.31507	-1.60147
0.74868	-3.16255		0.74398	-1.83679		1.31973	-1.59914
0.75132	-3.15545		0.74661	-1.85117		1.32439	-1.59571
0.75396	-3.14633		0.74923	-1.86555		1.32905	-1.59222
0.75661	-3.13721		0.75186	-1.8711		1.33371	-1.59261
0.75925	-3.12809		0.75449	-1.873		1.33837	-1.59401
0.76189	-3.12677		0.75711	-1.87491		1.34303	-1.58275
0.76454	-3.12854		0.75974	-1.87681		1.34768	-1.56466
0.76718	-3.13031		0.76236	-1.87854		1.35234	-1.54918
0.76982	-3.13208		0.76499	-1.88024		1.357	-1.53629
0.77247	-3.14232		0.76762	-1.88195		1.36166	-1.53199
0.77511	-3.15317		0.77024	-1.88298		1.36632	-1.54317
0.77775	-3.16402		0.77287	-1.8774		1.37098	-1.55092
0.7804	-3.17421		0.7755	-1.87182		1.37564	-1.5458
0.78304	-3.18062		0.77812	-1.86624		1.3803	-1.54079
0.78568	-3.18703		0.78075	-1.86101		1.38496	-1.53753
0.78833	-3.19344		0.78337	-1.85663		1.38962	-1.53427
0.79097	-3.19538		0.786	-1.85226		1.39428	-1.54491
0.79361	-3.18959		0.78863	-1.84789		1.39894	-1.55679
0.79626	-3.1838		0.79125	-1.84612		1.4036	-1.56724
0.7989	-3.17801		0.79388	-1.84721		1.40826	-1.57725
0.80154	-3.16853		0.79651	-1.8483		1.41292	-1.5774
0.80419	-3.15641		0.79913	-1.84939		1.41758	-1.57166
0.80683	-3.14429		0.80176	-1.85792		1.42224	-1.56483
0.80947	-3.13216		0.80438	-1.87013		1.4269	-1.55683
0.81212	-3.13234		0.80701	-1.88235		1.43155	-1.54917
0.81476	-3.13558		0.80964	-1.89456		1.43621	-1.54218
0.8174	-3.13882		0.81226	-1.90338		1.44087	-1.5396
0.82005	-3.14216		0.81489	-1.91165		1.44553	-1.55614
0.82269	-3.15121		0.81752	-1.91992		1.45019	-1.57211
0.82533	-3.16027		0.82014	-1.92757		1.45485	-1.57467
0.82798	-3.16932		0.82277	-1.92422		1.45951	-1.57723
0.83062	-3.17656		0.82539	-1.92087		1.46417	-1.59377
0.83326	-3.17787		0.82802	-1.91753		1.46883	-1.61194
0.83591	-3.17917		0.83065	-1.91395		1.47349	-1.61598
0.83855	-3.18048		0.83327	-1.90968		1.47815	-1.61528
0.84119	-3.1787		0.8359	-1.90542		1.48281	-1.60873
0.84384	-3.17316		0.83853	-1.90115		1.48747	-1.59832
0.84648	-3.16762		0.84115	-1.89536		1.49213	-1.58997
0.84912	-3.16209		0.84378	-1.88761		1.49679	-1.58407
0.85177	-3.1549		0.8464	-1.87986		1.50145	-1.57834
0.85441	-3.14691		0.84903	-1.87211		1.50611	-1.57298
0.85705	-3.13891		0.85166	-1.8654		1.51077	-1.57225
0.8597	-3.13092		0.85428	-1.8593		1.51543	-1.59508
0.86234	-3.13609		0.85691	-1.85319		1.52008	-1.61774
0.86499	-3.14296		0.85954	-1.84708		1.52474	-1.63078
0.86763	-3.14983		0.86216	-1.8366		1.5294	-1.64383
0.87027	-3.15599		0.86479	-1.82518		1.53406	-1.63331
0.87292	-3.15585		0.86741	-1.81375		1.53872	-1.61933
0.87556	-3.15572		0.87004	-1.80249		1.54338	-1.59995
0.8782	-3.15559		0.87267	-1.80183		1.54804	-1.57851
0.88085	-3.15763		0.87529	-1.80118		1.5527	-1.56082
0.88349	-3.16431		0.87792	-1.80052		1.55736	-1.54583
0.88613	-3.17098		0.88054	-1.80171		1.56202	-1.53918
0.88878	-3.17766		0.88317	-1.80999		1.56668	-1.54346
0.89142	-3.17469		0.8858	-1.81826		1.57134	-1.54837
0.89406	-3.16339		0.88842	-1.82653		1.576	-1.5549
0.89671	-3.15209		0.89105	-1.83816		1.58066	-1.55813
0.89935	-3.14079		0.89368	-1.85484		1.58532	-1.54136
0.90199	-3.14222		0.8963	-1.87152		1.58998	-1.52459
0.90464	-3.14783		0.89893	-1.88819		1.59464	-1.52149
0.90728	-3.15343		0.90155	-1.89966		1.5993	-1.51846
0.90992	-3.15904		0.90418	-1.90754		1.60395	-1.51998
0.91257	-3.15588		0.90681	-1.91542		1.60861	-1.52231
0.91521	-3.15245		0.90943	-1.9233		1.61327	-1.53315
0.91785	-3.14903		0.91206	-1.92443		1.61793	-1.54759
0.9205	-3.14751		0.91469	-1.92371		1.62259	-1.56653
0.92314	-3.15426		0.91731	-1.92299		1.62725	-1.58905
0.92578	-3.161		0.91994	-1.92227		1.63191	-1.5994
0.92843	-3.16774		0.92256	-1.91167		1.63657	-1.59226
0.93107	-3.17387		0.92519	-1.90084		1.64123	-1.58688
0.93371	-3.17912		0.92782	-1.89001		1.64589	-1.58641
0.93636	-3.18437		0.93044	-1.88029		1.65055	-1.58606
0.939	-3.18961		0.93307	-1.87609		1.65521	-1.58652
0.94164	-3.18776		0.9357	-1.87189		1.65987	-1.58699
0.94429	-3.18159		0.93832	-1.86769		1.66453	-1.587
0.94693	-3.17542		0.94095	-1.86713		1.66919	-1.587
0.94957	-3.16925		0.94357	-1.87304		1.67385	-1.59335
0.95222	-3.17025		0.9462	-1.87895		1.67851	-1.60103
0.95486	-3.17262		0.94883	-1.88486		1.68317	-1.61648
0.9575	-3.175		0.95145	-1.89102		1.68782	-1.63558
0.96015	-3.17725		0.95408	-1.89739		1.69248	-1.6428
0.96279	-3.17725		0.95671	-1.90376		1.69714	-1.63962
0.96543	-3.17725		0.95933	-1.91013		1.7018	-1.63484
0.96808	-3.17725		0.96196	-1.91505		1.70646	-1.62754
0.97072	-3.17928		0.96458	-1.91947		1.71112	-1.62077
0.97336	-3.18672		0.96721	-1.9239		1.71578	-1.61564
0.97601	-3.19416		0.96984	-1.92832		1.72044	-1.61122
0.97865	-3.2016		0.97246	-1.92427		1.7251	-1.61355
0.98129	-3.2004		0.97509	-1.91964		1.72976	-1.61588
0.98394	-3.19019		0.97772	-1.91502		1.73442	-1.61777
0.98658	-3.17997		0.98034	-1.91155		1.73908	-1.61963
0.98922	-3.16975		0.98297	-1.91582		1.74374	-1.60113
0.99187	-3.15961		0.98559	-1.92009		1.7484	-1.5776
0.99451	-3.1495		0.98822	-1.92436		1.75306	-1.5669
0.99715	-3.13939		0.99085	-1.92533		1.75772	-1.56294
0.9998	-3.12928		0.99347	-1.91939		1.76238	-1.56425
1.00244	-3.1317		0.9961	-1.91344		1.76704	-1.57061
1.00508	-3.13516		0.99872	-1.90749		1.77169	-1.58184
1.00773	-3.13862		1.00135	-1.90486		1.77635	-1.60156
1.01037	-3.14252		1.00398	-1.90536		1.78101	-1.61371
1.01301	-3.14911		1.0066	-1.90586		1.78567	-1.59856
1.01566	-3.15569		1.00923	-1.90635		1.79033	-1.5846
1.0183	-3.16227		1.01186	-1.90172		1.79499	-1.586
1.02095	-3.17106		1.01448	-1.89496		1.79965	-1.5874
1.02359	-3.18381		1.01711	-1.8882		1.80431	-1.57026
1.02623	-3.19657		1.01973	-1.88143		1.80897	-1.55162
1.02888	-3.20932		1.02236	-1.88648		1.81363	-1.53643
1.03152	-3.21327		1.02499	-1.89284		1.81829	-1.52222
1.03416	-3.21069		1.02761	-1.89921		1.82295	-1.53646
1.03681	-3.20812		1.03024	-1.90438		1.82761	-1.56721
1.03945	-3.20554		1.03287	-1.89761		1.83227	-1.59766
1.04209	-3.20789		1.03549	-1.89083		1.83693	-1.62779
1.04474	-3.21153		1.03812	-1.88406		1.84159	-1.65668
1.04738	-3.21518		1.04074	-1.88235		1.84625	-1.68316
1.05002	-3.2188		1.04337	-1.89346		1.85091	-1.7012
1.05267	-3.21912		1.046	-1.90457		1.85556	-1.68419
1.05531	-3.21944		1.04862	-1.91568		1.86022	-1.66638
1.05795	-3.21975		1.05125	-1.92103		1.86488	-1.6326
1.0606	-3.22165		1.05388	-1.92005		1.86954	-1.59882
1.06324	-3.22899		1.0565	-1.91906		1.8742	-1.581
1.06588	-3.23632		1.05913	-1.91808		1.87886	-1.56493
1.06853	-3.24366		1.06175	-1.92393		1.88352	-1.56399
1.07117	-3.24607		1.06438	-1.93319		1.88818	-1.56795
1.07381	-3.24228		1.06701	-1.94245		1.89284	-1.58114
1.07646	-3.23849		1.06963	-1.95171		1.8975	-1.60025
1.0791	-3.23469		1.07226	-1.93634		1.90216	-1.61593
1.08174	-3.22606		1.07489	-1.91697		1.90682	-1.62766
1.08439	-3.21491		1.07751	-1.8976		1.91148	-1.6352
1.08703	-3.20377		1.08014	-1.879		1.91614	-1.63372
1.08967	-3.19263		1.08276	-1.87427		1.9208	-1.63154
1.09232	-3.18448		1.08539	-1.86955		1.92546	-1.62595
1.09496	-3.17674		1.08802	-1.86482		1.93012	-1.62026
1.0976	-3.16901		1.09064	-1.86131		1.93478	-1.61047
1.10025	-3.16225		1.09327	-1.86158		1.93944	-1.60069
1.10289	-3.16496		1.0959	-1.86184		1.94409	-1.59663
1.10553	-3.16767		1.09852	-1.8621		1.94875	-1.59337
1.10818	-3.17038		1.10115	-1.86922		1.95341	-1.60086
1.11082	-3.17248		1.10377	-1.88518		1.95807	-1.61228
1.11346	-3.1732		1.1064	-1.90113		1.96273	-1.61031
1.11611	-3.17393		1.10903	-1.91709		1.96739	-1.59889
1.11875	-3.17466		1.11165	-1.91813		1.97205	-1.59288
1.12139	-3.17535		1.11428	-1.91038		1.97671	-1.59373
1.12404	-3.17601		1.11691	-1.90263		1.98137	-1.58977
1.12668	-3.17667		1.11953	-1.89488		1.98603	-1.57424
1.12932	-3.17733		1.12216	-1.88816		1.99069	-1.56117
1.13197	-3.16732		1.12478	-1.88166		1.99535	-1.56234
1.13461	-3.15364		1.12741	-1.87516		2.00001	-1.56353
1.13725	-3.13996		1.13004	-1.8686		2.00467	-1.58357
1.1399	-3.12628		1.13266	-1.85742		2.00933	-1.6036
1.14254	-3.12358		1.13529	-1.84625		2.01399	-1.62244
1.14518	-3.12132		1.13792	-1.83507		2.01865	-1.64108
1.14783	-3.11906		1.14054	-1.82927		2.0233	-1.65476
1.15047	-3.117		1.14317	-1.84419		2.02796	-1.66641
1.15311	-3.11589		1.14579	-1.85911		2.03262	-1.67701
1.15576	-3.11478		1.14842	-1.87403		2.03728	-1.68679
1.1584	-3.11367		1.15105	-1.88517		2.04194	-1.69914
1.16104	-3.11961		1.15367	-1.89062		2.0466	-1.71506
1.16369	-3.13633		1.1563	-1.89607		2.05126	-1.72488
1.16633	-3.15304		1.15893	-1.90152		2.05592	-1.71828
1.16897	-3.16976		1.16155	-1.91007		2.06058	-1.71233
1.17162	-3.17552		1.16418	-1.92077		2.06524	-1.71093
1.17426	-3.17433		1.1668	-1.93147		2.0699	-1.70953
1.17691	-3.17314		1.16943	-1.94218		2.07456	-1.69993
1.17955	-3.17195		1.17206	-1.93889		2.07922	-1.69014
1.18219	-3.15852		1.17468	-1.93172		2.08388	-1.69083
1.18483	-3.14257		1.17731	-1.92455		2.08854	-1.69362
1.18748	-3.12662		1.17994	-1.91738		2.0932	-1.68459
1.19012	-3.11126		1.18256	-1.91273		2.09786	-1.67015
1.19277	-3.10818		1.18519	-1.90815		2.10252	-1.65168
1.19541	-3.1051		1.18781	-1.90357		2.10717	-1.62978
1.19805	-3.10202		1.19044	-1.89886		2.11183	-1.60699
1.2007	-3.10184		1.19307	-1.89354		2.11649	-1.58284
1.20334	-3.10977		1.19569	-1.88822		2.12115	-1.56459
1.20598	-3.1177		1.19832	-1.88291		2.12581	-1.56428
1.20863	-3.12563		1.20094	-1.87928		2.13047	-1.56567
1.21127	-3.14034		1.20357	-1.87868		2.13513	-1.58222
1.21391	-3.1624		1.2062	-1.87808		2.13979	-1.59876
1.21656	-3.18445		1.20882	-1.87747		2.14445	-1.60929
1.2192	-3.20652		1.21145	-1.87493		2.14911	-1.61954
1.22184	-3.22169		1.21408	-1.8708		2.15377	-1.62414
1.22449	-3.23386		1.2167	-1.86668		2.15843	-1.6274
1.22713	-3.24603		1.21933	-1.86256		2.16309	-1.62974
1.22977	-3.2582		1.22195	-1.86775		2.16775	-1.6316
1.23242	-3.26758		1.22458	-1.87616		2.17241	-1.63166
1.23506	-3.2767		1.22721	-1.88456		2.17707	-1.63003
1.2377	-3.28582		1.22983	-1.89296		2.18173	-1.62883
1.24035	-3.29353		1.23246	-1.90604		2.18639	-1.62836
1.24299	-3.29181		1.23509	-1.91944		2.19105	-1.62685
1.24563	-3.29009		1.23771	-1.93283		2.1957	-1.62173
1.24828	-3.28837		1.24034	-1.94498		2.20036	-1.61735
1.25092	-3.28166		1.24296	-1.94874		2.20502	-1.62177
1.25356	-3.26557		1.24559	-1.95249		2.20968	-1.6262
1.25621	-3.24949		1.24822	-1.95625		2.21434	-1.62585
1.25885	-3.2334		1.25084	-1.96187		2.219	-1.62515
1.26149	-3.22007		1.25347	-1.97144		2.22366	-1.62335
1.26414	-3.20886		1.2561	-1.98102		2.22832	-1.62126
1.26678	-3.19765		1.25872	-1.99059		2.23298	-1.61618
1.26942	-3.18645		1.26135	-1.99744		2.23764	-1.60942
1.27207	-3.18788		1.26397	-2.00171		2.2423	-1.6106
1.27471	-3.19283		1.2666	-2.00598		2.24696	-1.61992
1.27735	-3.19779		1.26923	-2.01024		2.25162	-1.62821
1.28	-3.20274		1.27185	-2.02104		2.25628	-1.63458
1.28264	-3.21813		1.27448	-2.03457		2.26094	-1.63783
1.28528	-3.23353		1.27711	-2.04809		2.2656	-1.62866
1.28793	-3.24892		1.27973	-2.06162		2.27026	-1.62075
1.29057	-3.26206		1.28236	-2.05905		2.27492	-1.6345
1.29321	-3.26695		1.28498	-2.05465		2.27957	-1.64824
1.29586	-3.27184		1.28761	-2.05025		2.28423	-1.65458
1.2985	-3.27673		1.29024	-2.04588		2.28889	-1.66017
1.30114	-3.27847		1.29286	-2.04174		2.29355	-1.65653
1.30379	-3.27609		1.29549	-2.03761		2.29821	-1.65
1.30643	-3.27371		1.29812	-2.03347		2.30287	-1.6442
1.30907	-3.27133		1.30074	-2.02963		2.30753	-1.63884
1.31172	-3.27011		1.30337	-2.02654		2.31219	-1.62647
1.31436	-3.26952		1.30599	-2.02346		2.31685	-1.6062
1.317	-3.26892		1.30862	-2.02037		2.32151	-1.59725
1.31965	-3.26833		1.31125	-2.01342		2.32617	-1.61193
1.32229	-3.26989		1.31387	-2.0022		2.33083	-1.6276
1.32493	-3.27178		1.3165	-1.99097		2.33549	-1.64787
1.32758	-3.27367		1.31913	-1.97974		2.34015	-1.66722
1.33022	-3.27517		1.32175	-1.97731		2.34481	-1.65837
1.33286	-3.27242		1.32438	-1.97928		2.34947	-1.64952
1.33551	-3.26967		1.327	-1.98125		2.35413	-1.63963
1.33815	-3.26692		1.32963	-1.98322		2.35879	-1.62961
1.3408	-3.26423		1.33226	-1.97685		2.36344	-1.60117
1.34344	-3.26165		1.33488	-1.9691		2.3681	-1.56622
1.34608	-3.25907		1.33751	-1.96135		2.37276	-1.56333
1.34873	-3.25649		1.34014	-1.95417		2.37742	-1.58243
1.35137	-3.25612		1.34276	-1.95753		2.38208	-1.59581
1.35401	-3.2578		1.34539	-1.9609		2.38674	-1.6021
1.35666	-3.25948		1.34801	-1.96426		2.3914	-1.60909
1.3593	-3.26115		1.35064	-1.96386		2.39606	-1.61771
1.36194	-3.26289		1.35327	-1.95176		2.40072	-1.62694
1.36459	-3.26465		1.35589	-1.93967		2.40538	-1.63952
1.36723	-3.26641		1.35852	-1.92758		2.41004	-1.65213
1.36987	-3.26817		1.36115	-1.92181		2.4147	-1.6675
1.37252	-3.26247		1.36377	-1.92424		2.41936	-1.68288
1.37516	-3.25639		1.3664	-1.92667		2.42402	-1.67938
1.3778	-3.25031		1.36902	-1.9291		2.42868	-1.67285
1.38045	-3.24487		1.37165	-1.92761		2.43334	-1.66083
1.38309	-3.24263		1.37428	-1.9238		2.438	-1.64661
1.38573	-3.24038		1.3769	-1.91999		2.44266	-1.63267
1.38838	-3.23813		1.37953	-1.91618		2.44731	-1.61892
1.39102	-3.23904		1.38215	-1.91992		2.45197	-1.61149
1.39366	-3.24497		1.38478	-1.9253		2.45663	-1.61266
1.39631	-3.25091		1.38741	-1.93068		2.46129	-1.61684
1.39895	-3.25684		1.39003	-1.93609		2.46595	-1.62888
1.40159	-3.26259		1.39266	-1.94351		2.47061	-1.64057
1.40424	-3.26822		1.39529	-1.95093		2.47527	-1.64996
1.40688	-3.27385		1.39791	-1.95835		2.47993	-1.65936
1.40952	-3.27948		1.40054	-1.96545		2.48459	-1.65629
1.41217	-3.27823		1.40316	-1.97129		2.48925	-1.65303
1.41481	-3.27545		1.40579	-1.97713		2.49391	-1.65231
1.41745	-3.27268		1.40842	-1.98298		2.49857	-1.65207
1.4201	-3.27015		1.41104	-1.9891		2.50323	-1.65361
1.42274	-3.27416		1.41367	-1.99564		2.50789	-1.65594
1.42538	-3.27818		1.4163	-2.00218		2.51255	-1.65114
1.42803	-3.2822		1.41892	-2.00871		2.51721	-1.64043
1.43067	-3.28472		1.42155	-2.01029		2.52187	-1.64389
1.43331	-3.28281		1.42417	-2.00842		2.52653	-1.66858
1.43596	-3.28091		1.4268	-2.00654		2.53118	-1.68957
1.4386	-3.27901		1.42943	-2.00466		2.53584	-1.69966
1.44124	-3.27971		1.43205	-2.00163		2.5405	-1.70941
1.44389	-3.28334		1.43468	-1.99829		2.54516	-1.71633
1.44653	-3.28698		1.43731	-1.99494		2.54982	-1.72324
1.44917	-3.29061		1.43993	-1.99159		2.55448	-1.70782
1.45182	-3.28812		1.44256	-1.98338		2.55914	-1.69151
1.45446	-3.28283		1.44518	-1.97504		2.5638	-1.68109
1.4571	-3.27754		1.44781	-1.9667		2.56846	-1.672
1.45975	-3.27226		1.45044	-1.95935		2.57312	-1.66635
1.46239	-3.26865		1.45306	-1.95695		2.57778	-1.66239
1.46503	-3.26523		1.45569	-1.95455		2.58244	-1.65416
1.46768	-3.26181		1.45832	-1.95214		2.5871	-1.64205
1.47032	-3.2591		1.46094	-1.9496		2.59176	-1.63617
1.47296	-3.26153		1.46357	-1.94682		2.59642	-1.6406
1.47561	-3.26396		1.46619	-1.94404		2.60108	-1.64669
1.47825	-3.26639		1.46882	-1.94125		2.60574	-1.65834
1.48089	-3.26921		1.47145	-1.93949		2.6104	-1.67032
1.48354	-3.27278		1.47407	-1.93858		2.61506	-1.68593
1.48618	-3.27635		1.4767	-1.93766		2.61971	-1.70154
1.48882	-3.27991		1.47933	-1.93674		2.62437	-1.70206
1.49147	-3.28521		1.48195	-1.93488		2.62903	-1.7016
1.49411	-3.2919		1.48458	-1.9327		2.63369	-1.69338
1.49676	-3.29859		1.4872	-1.93052		2.63835	-1.68313
1.4994	-3.30528		1.48983	-1.92834		2.64301	-1.68522
1.50204	-3.30021		1.49246	-1.9322		2.64767	-1.69407
1.50469	-3.29167		1.49508	-1.93648		2.65233	-1.69501
1.50733	-3.28313		1.49771	-1.94076		2.65699	-1.68802
1.50997	-3.27459		1.50034	-1.94548		2.66165	-1.67946
1.51262	-3.27529		1.50296	-1.95316		2.66631	-1.66804
1.51526	-3.27608		1.50559	-1.96084		2.67097	-1.66197
1.5179	-3.27687		1.50821	-1.96852		2.67563	-1.67626
1.52055	-3.27843		1.51084	-1.97572		2.68029	-1.68943
1.52319	-3.28292		1.51347	-1.98189		2.68495	-1.68563
1.52583	-3.28742		1.51609	-1.98807		2.68961	-1.68182
1.52848	-3.29191		1.51872	-1.99424		2.69427	-1.67788
1.53112	-3.29809		1.52134	-1.99918		2.69893	-1.67391
1.53376	-3.30658		1.52397	-2.00295		2.70358	-1.66709
1.53641	-3.31506		1.5266	-2.00672		2.70824	-1.6594
1.53905	-3.32355		1.52922	-2.01049		2.7129	-1.65273
1.54169	-3.32214		1.53185	-2.01186		2.71756	-1.64667
1.54434	-3.31518		1.53448	-2.01223		2.72222	-1.63517
1.54698	-3.30821		1.5371	-2.01259		2.72688	-1.6177
1.54962	-3.30125		1.53973	-2.01296		2.73154	-1.60523
1.55227	-3.30376		1.54235	-2.017		2.7362	-1.6029
1.55491	-3.30786		1.54498	-2.02147		2.74086	-1.60192
1.55755	-3.31196		1.54761	-2.02593		2.74552	-1.60689
1.5602	-3.31559		1.55023	-2.03001		2.75018	-1.6136
1.56284	-3.31344		1.55286	-2.03017		2.75484	-1.66408
1.56548	-3.31128		1.55549	-2.03033		2.7595	-1.71455
1.56813	-3.30913		1.55811	-2.03049		2.76416	-1.72707
1.57077	-3.30809		1.56074	-2.03247		2.76882	-1.73499
1.57341	-3.30978		1.56336	-2.03915		2.77348	-1.74482
1.57606	-3.31148		1.56599	-2.04582		2.77814	-1.7553
1.5787	-3.31317		1.56862	-2.05249		2.78279	-1.75279
1.58134	-3.31148		1.57124	-2.05348		2.78745	-1.74161
1.58399	-3.30653		1.57387	-2.04817		2.79211	-1.73825
1.58663	-3.30157		1.5765	-2.04285		2.79677	-1.74431
1.58927	-3.29661		1.57912	-2.03753		2.80143	-1.74843
1.59192	-3.28624		1.58175	-2.03802		2.80609	-1.7482
1.59456	-3.27382		1.58437	-2.04144		2.81075	-1.74547
1.5972	-3.2614		1.587	-2.04485		2.81541	-1.72978
1.59985	-3.24897		1.58963	-2.04826		2.82007	-1.71402
1.60249	-3.24251		1.59225	-2.04682		2.82473	-1.69313
1.60513	-3.23642		1.59488	-2.04458		2.82939	-1.67224
1.60778	-3.23032		1.59751	-2.04233		2.83405	-1.68772
1.61042	-3.2252		1.60013	-2.04018		2.83871	-1.70869
1.61306	-3.22522		1.60276	-2.03973		2.84337	-1.70608
1.61571	-3.22523		1.60538	-2.03929		2.84803	-1.69443
1.61835	-3.22524		1.60801	-2.03884		2.85269	-1.68413
1.62099	-3.23144		1.61064	-2.03499		2.85735	-1.67481
1.62364	-3.24789		1.61326	-2.02048		2.86201	-1.6701
1.62628	-3.26435		1.61589	-2.00597		2.86666	-1.6715
1.62892	-3.2808		1.61852	-1.99145		2.87132	-1.67376
1.63157	-3.29131		1.62114	-1.9816		2.87598	-1.67819
1.63421	-3.29773		1.62377	-1.97781		2.88064	-1.68511
1.63685	-3.30416		1.62639	-1.97401		2.8853	-1.70763
1.6395	-3.31058		1.62902	-1.97022		2.88996	-1.73015
1.64214	-3.30895		1.63165	-1.97229		2.89462	-1.72902
1.64478	-3.30544		1.63427	-1.97786		2.89928	-1.7277
1.64743	-3.30192		1.6369	-1.98343		2.90394	-1.72317
1.65007	-3.29836		1.63952	-1.98899		2.9086	-1.71804
1.65272	-3.29321		1.64215	-1.99538		2.91326	-1.70819
1.65536	-3.28805		1.64478	-2.00194		2.91792	-1.69631
1.658	-3.2829		1.6474	-2.00851		2.92258	-1.68662
1.66065	-3.27981		1.65003	-2.015		2.92724	-1.6787
1.66329	-3.28311		1.65266	-2.0154		2.9319	-1.66461
1.66593	-3.28642		1.65528	-2.01579		2.93656	-1.64155
1.66858	-3.28972		1.65791	-2.01619		2.94122	-1.62322
1.67122	-3.29154		1.66053	-2.01471		2.94588	-1.61833
1.67386	-3.29162		1.66316	-2.00591		2.95054	-1.61545
1.67651	-3.2917		1.66579	-1.99711		2.95519	-1.62802
1.67915	-3.29178		1.66841	-1.98832		2.95985	-1.64061
1.68179	-3.28812		1.67104	-1.98378		2.96451	-1.66447
1.68444	-3.28269		1.67367	-1.98575		2.96917	-1.6887
1.68708	-3.27725		1.67629	-1.98772		2.97383	-1.70392
1.68972	-3.27182		1.67892	-1.98969		2.97849	-1.7172
1.69237	-3.27161		1.68154	-1.99174		2.98315	-1.7174
1.69501	-3.272		1.68417	-1.99384		2.98781	-1.71135
1.69765	-3.2724		1.6868	-1.99594		2.99247	-1.71048
1.7003	-3.27364		1.68942	-1.99804		2.99713	-1.7142
1.70294	-3.28164		1.69205	-1.99832		3.00179	-1.70863
1.70558	-3.28964		1.69468	-1.99808		3.00645	-1.68813
1.70823	-3.29763		1.6973	-1.99784		3.01111	-1.66857
1.71087	-3.3063		1.69993	-1.99761		3.01577	-1.65203
1.71351	-3.31635		1.70255	-1.9963		3.02043	-1.6375
1.71616	-3.32639		1.70518	-1.99496		3.02509	-1.64293
1.7188	-3.33644		1.70781	-1.99362		3.02975	-1.64837
1.72144	-3.34403		1.71043	-1.99394		3.03441	-1.64727
1.72409	-3.34958		1.71306	-2.00267		3.03906	-1.6458
1.72673	-3.35513		1.71569	-2.0114		3.04372	-1.6321
1.72937	-3.36068		1.71831	-2.02014		3.04838	-1.61532
1.73202	-3.36261		1.72094	-2.02946		3.05304	-1.59246
1.73466	-3.3634		1.72356	-2.03983		3.0577	-1.56637
1.7373	-3.36419		1.72619	-2.0502		3.06236	-1.55988
1.73995	-3.36498		1.72882	-2.06058		3.06702	-1.57246
1.74259	-3.37013		1.73144	-2.06475		3.07168	-1.59436
1.74523	-3.37536		1.73407	-2.06385		3.07634	-1.6328
1.74788	-3.3806		1.7367	-2.06294		3.081	-1.6645
1.75052	-3.38355		1.73932	-2.06203		3.08566	-1.67149
1.75316	-3.37719		1.74195	-2.05668		3.09032	-1.67779
1.75581	-3.37084		1.74457	-2.04977		3.09498	-1.67468
1.75845	-3.36448		1.7472	-2.04286		3.09964	-1.67158
1.76109	-3.35698		1.74983	-2.03596		3.1043	-1.6931
1.76374	-3.34786		1.75245	-2.03133		3.10896	-1.71671
1.76638	-3.33874		1.75508	-2.02687		3.11362	-1.72272
1.76902	-3.32962		1.75771	-2.0224		3.11828	-1.72366
1.77167	-3.32061		1.76033	-2.01985		3.12293	-1.7149
1.77431	-3.31166		1.76296	-2.03054		3.12759	-1.70046
1.77695	-3.30271		1.76558	-2.04123		3.13225	-1.68782
1.7796	-3.29376		1.76821	-2.05191		3.13691	-1.6771
1.78224	-3.29158		1.77084	-2.06148		3.14157	-1.67181
1.78488	-3.29062		1.77346	-2.06865		3.14623	-1.67717
1.78753	-3.28965		1.77609	-2.07582		3.15089	-1.68373
1.79017	-3.28933		1.77872	-2.08299		3.15555	-1.69538
1.79281	-3.29832		1.78134	-2.0863		3.16021	-1.70687
1.79546	-3.30731		1.78397	-2.08591		3.16487	-1.71518
1.7981	-3.31629		1.78659	-2.08551		3.16953	-1.72349
1.80075	-3.32214		1.78922	-2.08512		3.17419	-1.71603
1.80339	-3.31996		1.79185	-2.08315		3.17885	-1.70679
1.80603	-3.31777		1.79447	-2.08053		3.18351	-1.69363
1.80868	-3.31559		1.7971	-2.0779		3.18817	-1.67918
1.81132	-3.31467		1.79973	-2.07528		3.19283	-1.66714
1.81396	-3.31502		1.80235	-2.07378		3.19749	-1.65666
1.81661	-3.31536		1.80498	-2.07241		3.20215	-1.65207
1.81925	-3.3157		1.8076	-2.07105		3.2068	-1.6544
1.82189	-3.31816		1.81023	-2.0703		3.21146	-1.66032
1.82454	-3.32145		1.81286	-2.076		3.21612	-1.67406
1.82718	-3.32474		1.81548	-2.0817		3.22078	-1.68675
1.82982	-3.32803		1.81811	-2.08739		3.22544	-1.69421
1.83247	-3.33004		1.82074	-2.09014		3.2301	-1.70174
1.83511	-3.33195		1.82336	-2.08528		3.23476	-1.71253
1.83775	-3.33387		1.82599	-2.08042		3.23942	-1.72332
1.8404	-3.33726		1.82861	-2.07557		3.24408	-1.71093
1.84304	-3.34902		1.83124	-2.06839		3.24874	-1.69525
1.84568	-3.36079		1.83387	-2.05862		3.2534	-1.68675
1.84833	-3.37255		1.83649	-2.04885		3.25806	-1.68093
1.85097	-3.37741		1.83912	-2.03908		3.26272	-1.68706
1.85361	-3.37034		1.84174	-2.02685		3.26738	-1.70174
1.85626	-3.36327		1.84437	-2.01338		3.27204	-1.70868
1.8589	-3.3562		1.847	-1.99991		3.2767	-1.70565
1.86154	-3.35687		1.84962	-1.98643		3.28136	-1.69808
1.86419	-3.36309		1.85225	-1.97758		3.28602	-1.67944
1.86683	-3.3693		1.85488	-1.96951		3.29067	-1.66165
1.86947	-3.37551		1.8575	-1.96143		3.29533	-1.64883
1.87212	-3.37522		1.86013	-1.95428		3.29999	-1.63602
1.87476	-3.3733		1.86275	-1.96511		3.30465	-1.66004
1.8774	-3.37138		1.86538	-1.97594		3.30931	-1.68411
1.88005	-3.36966		1.86801	-1.98678		3.31397	-1.68979
1.88269	-3.37883		1.87063	-1.99644		3.31863	-1.69227
1.88533	-3.38801		1.87326	-2.00243		3.32329	-1.69465
1.88798	-3.39718		1.87589	-2.00842		3.32795	-1.69698
1.89062	-3.40441		1.87851	-2.01441		3.33261	-1.69291
1.89326	-3.40528		1.88114	-2.01899		3.33727	-1.68383
1.89591	-3.40615		1.88376	-2.02173		3.34193	-1.67223
1.89855	-3.40702		1.88639	-2.02448		3.34659	-1.65709
1.90119	-3.40494		1.88902	-2.02722		3.35125	-1.64039
1.90384	-3.39925		1.89164	-2.02357		3.35591	-1.61942
1.90648	-3.39357		1.89427	-2.01608		3.36057	-1.59823
1.90912	-3.38788		1.8969	-2.0086		3.36523	-1.5754
1.91177	-3.38547		1.89952	-2.00112		3.36989	-1.55256
1.91441	-3.38468		1.90215	-2.00023		3.37455	-1.55912
1.91705	-3.38388		1.90477	-2.00082		3.3792	-1.56642
1.9197	-3.38309		1.9074	-2.00142		3.38386	-1.596
1.92234	-3.38294		1.91003	-2.00207		3.38852	-1.63017
1.92498	-3.38288		1.91265	-2.00843		3.39318	-1.64068
1.92763	-3.38281		1.91528	-2.0148		3.39784	-1.64022
1.93027	-3.38356		1.91791	-2.02117		3.4025	-1.63537
1.93291	-3.39142		1.92053	-2.02937		3.40716	-1.62675
1.93556	-3.39928		1.92316	-2.0448		3.41182	-1.61377
1.9382	-3.40715		1.92578	-2.06023		3.41648	-1.59396
1.94084	-3.41358		1.92841	-2.07566		3.42114	-1.57729
1.94349	-3.41695		1.93104	-2.08873		3.4258	-1.5703
1.94613	-3.42032		1.93366	-2.09819		3.43046	-1.56519
1.94877	-3.42369		1.93629	-2.10764		3.43512	-1.57731
1.95142	-3.42533		1.93892	-2.11709		3.43978	-1.58942
1.95406	-3.42547		1.94154	-2.11875		3.44444	-1.5968
1.95671	-3.42562		1.94417	-2.11492		3.4491	-1.60395
1.95935	-3.42576		1.94679	-2.11108		3.45376	-1.60859
1.96199	-3.42315		1.94942	-2.10725		3.45842	-1.61263
1.96464	-3.41964		1.95205	-2.0944		3.46307	-1.62476
1.96728	-3.41612		1.95467	-2.079		3.46773	-1.64107
1.96992	-3.4126		1.9573	-2.0636		3.47239	-1.63955
1.97257	-3.39346		1.95993	-2.04819		3.47705	-1.62114
1.97521	-3.37383		1.96255	-2.04533		3.48171	-1.60787
1.97785	-3.3542		1.96518	-2.04283		3.48637	-1.60345
1.9805	-3.33821		1.9678	-2.04034		3.49103	-1.59882
1.98314	-3.33798		1.97043	-2.04149		3.49569	-1.59346
1.98578	-3.33776		1.97306	-2.06128		3.50035	-1.59035
1.98843	-3.33753		1.97568	-2.08107		3.50501	-1.61505
1.99107	-3.33549		1.97831	-2.10085		3.50967	-1.63974
1.99371	-3.33076		1.98094	-2.11696		3.51433	-1.66336
1.99636	-3.32602		1.98356	-2.12638		3.51899	-1.68689
1.999	-3.32129		1.98619	-2.13581		3.52365	-1.68544
2.00164	-3.32476		1.98881	-2.14524		3.52831	-1.67705
2.00429	-3.33321		1.99144	-2.15065		3.53297	-1.66599
2.00693	-3.34167		1.99407	-2.15275		3.53763	-1.65341
2.00957	-3.35013		1.99669	-2.15485		3.54228	-1.63683
2.01222	-3.34857		1.99932	-2.15696		3.54694	-1.6161
2.01486	-3.34506		2.00195	-2.15191		3.5516	-1.60378
2.0175	-3.34156		2.00457	-2.14436		3.55626	-1.60751
2.02015	-3.33893		2.0072	-2.13681		3.56092	-1.60962
2.02279	-3.35123		2.00982	-2.12926		3.56558	-1.6052
2.02543	-3.36354		2.01245	-2.11666		3.57024	-1.60131
2.02808	-3.37584		2.01508	-2.1037		3.5749	-1.60737
2.03072	-3.38694		2.0177	-2.09074		3.57956	-1.61343
2.03336	-3.39479		2.02033	-2.07742		3.58422	-1.61288
2.03601	-3.40264		2.02295	-2.06156		3.58888	-1.61163
2.03865	-3.41049		2.02558	-2.0457		3.59354	-1.61175
2.04129	-3.41835		2.02821	-2.02983		3.5982	-1.61229
2.04394	-3.42621		2.03083	-2.01804		3.60286	-1.60807
2.04658	-3.43408		2.03346	-2.01502		3.60752	-1.60085
2.04922	-3.44194		2.03609	-2.012		3.61218	-1.59885
2.05187	-3.44271		2.03871	-2.00898		3.61684	-1.60281
2.05451	-3.44053		2.04134	-2.01378		3.6215	-1.60931
2.05715	-3.43835		2.04396	-2.02609		3.62615	-1.62119
2.0598	-3.43617		2.04659	-2.03841		3.63081	-1.63401
2.06244	-3.43582		2.04922	-2.05072		3.63547	-1.65125
2.06508	-3.43562		2.05184	-2.06082		3.64013	-1.66795
2.06773	-3.43542		2.05447	-2.06997		3.64479	-1.66632
2.07037	-3.43405		2.0571	-2.07913		3.64945	-1.66469
2.07301	-3.42546		2.05972	-2.08828		3.65411	-1.62469
2.07566	-3.41687		2.06235	-2.0879		3.65877	-1.57957
2.0783	-3.40827		2.06497	-2.08639		3.66343	-1.55183
2.08094	-3.40313		2.0676	-2.08488		3.66809	-1.53032
2.08359	-3.40419		2.07023	-2.08345		3.67275	-1.52315
2.08623	-3.40524		2.07285	-2.08286		3.67741	-1.52595
2.08887	-3.4063		2.07548	-2.08227		3.68207	-1.53681
2.09152	-3.40236		2.07811	-2.08168		3.68673	-1.55777
2.09416	-3.39471		2.08073	-2.08234		3.69139	-1.57971
2.0968	-3.38705		2.08336	-2.08627		3.69605	-1.60394
2.09945	-3.3794		2.08598	-2.0902		3.70071	-1.6263
2.10209	-3.3746		2.08861	-2.09412		3.70537	-1.63818
2.10473	-3.37056		2.09124	-2.09605		3.71003	-1.64995
2.10738	-3.36651		2.09386	-2.09574		3.71468	-1.63993
2.11002	-3.36255		2.09649	-2.09542		3.71934	-1.62991
2.11267	-3.36856		2.09912	-2.09511		3.724	-1.61789
2.11531	-3.37458		2.10174	-2.09265		3.72866	-1.60554
2.11795	-3.38059		2.10437	-2.0891		3.73332	-1.59884
2.1206	-3.38704		2.10699	-2.08556		3.73798	-1.59442
2.12324	-3.39501		2.10962	-2.08201		3.74264	-1.59475
2.12588	-3.40298		2.11225	-2.07739		3.7473	-1.59871
2.12853	-3.41095		2.11487	-2.07258		3.75196	-1.59453
2.13117	-3.41839		2.1175	-2.06778		3.75662	-1.57916
2.13381	-3.42516		2.12013	-2.06352		3.76128	-1.56244
2.13646	-3.43193		2.12275	-2.07023		3.76594	-1.54217
2.1391	-3.43869		2.12538	-2.07694		3.7706	-1.52295
2.14174	-3.44209		2.128	-2.08365		3.77526	-1.51083
2.14439	-3.44374		2.13063	-2.08811		3.77992	-1.49872
2.14703	-3.44539		2.13326	-2.08541		3.78458	-1.50445
2.14967	-3.44705		2.13588	-2.08272		3.78924	-1.51051
2.15232	-3.44221		2.13851	-2.08003		3.7939	-1.52546
2.15496	-3.43647		2.14114	-2.08151		3.79855	-1.54215
2.1576	-3.43072		2.14376	-2.08847		3.80321	-1.55221
2.16025	-3.42474		2.14639	-2.09543		3.80787	-1.55927
2.16289	-3.41652		2.14901	-2.10238		3.81253	-1.56149
2.16553	-3.4083		2.15164	-2.10769		3.81719	-1.55962
2.16818	-3.40007		2.15427	-2.112		3.82185	-1.55859
2.17082	-3.39179		2.15689	-2.1163		3.82651	-1.55883
2.17346	-3.38336		2.15952	-2.12061		3.83117	-1.55818
2.17611	-3.37492		2.16214	-2.12603		3.83583	-1.55492
2.17875	-3.36649		2.16477	-2.13171		3.84049	-1.55359
2.18139	-3.36508		2.1674	-2.13738		3.84515	-1.56873
2.18404	-3.36997		2.17002	-2.14294		3.84981	-1.58388
2.18668	-3.37486		2.17265	-2.13598		3.85447	-1.57914
2.18932	-3.37975		2.17528	-2.12902		3.85913	-1.57355
2.19197	-3.37664		2.1779	-2.12206		3.86379	-1.56638
2.19461	-3.37077		2.18053	-2.11484		3.86845	-1.55885
2.19725	-3.3649		2.18315	-2.10657		3.87311	-1.56244
2.1999	-3.35903		2.18578	-2.09829		3.87777	-1.5716
2.20254	-3.35155		2.18841	-2.09002		3.88242	-1.57382
2.20518	-3.344		2.19103	-2.08216		3.88708	-1.56963
2.20783	-3.33646		2.19366	-2.07494		3.89174	-1.5711
2.21047	-3.33019		2.19629	-2.06772		3.8964	-1.58205
2.21311	-3.32986		2.19891	-2.06049		3.90106	-1.58567
2.21576	-3.32953		2.20154	-2.064		3.90572	-1.56447
2.2184	-3.3292		2.20416	-2.07509		3.91038	-1.54595
2.22104	-3.3343		2.20679	-2.08619		3.91504	-1.5576
2.22369	-3.34771		2.20942	-2.09728		3.9197	-1.56925
2.22633	-3.36113		2.21204	-2.09914		3.92436	-1.55627
2.22897	-3.37454		2.21467	-2.09835		3.92902	-1.54159
2.23162	-3.38629		2.2173	-2.09756		3.93368	-1.53378
2.23426	-3.39698		2.21992	-2.09677		3.93834	-1.5278
2.2369	-3.40768		2.22255	-2.10283		3.943	-1.5424
2.23955	-3.41837		2.22517	-2.10909		3.94766	-1.56842
2.24219	-3.41632		2.2278	-2.11535		3.95232	-1.57513
2.24483	-3.41164		2.23043	-2.11966		3.95698	-1.56232
2.24748	-3.40697		2.23305	-2.11385		3.96164	-1.55457
2.25012	-3.4026		2.23568	-2.10805		3.96629	-1.5562
2.25276	-3.40471		2.23831	-2.10225		3.97095	-1.55473
2.25541	-3.40683		2.24093	-2.09866		3.97561	-1.54122
2.25805	-3.40894		2.24356	-2.09912		3.98027	-1.52871
2.2607	-3.40944		2.24618	-2.09958		3.98493	-1.5322
2.26334	-3.40539		2.24881	-2.10004		3.98959	-1.53569
2.26598	-3.40135		2.25144	-2.10027		3.99425	-1.51709
2.26862	-3.39731		2.25406	-2.10031		3.99891	-1.49635
2.27127	-3.39533		2.25669	-2.10035		4.00357	-1.49989
2.27391	-3.39561		2.25932	-2.10039		4.00823	-1.51084
2.27656	-3.39589		2.26194	-2.10406		4.01289	-1.52136
2.2792	-3.39617		2.26457	-2.10901		4.01755	-1.53161
2.28184	-3.3957		2.26719	-2.11396		4.02221	-1.54451
2.28449	-3.39491		2.26982	-2.11891		4.02687	-1.56035
2.28713	-3.39411		2.27245	-2.13252		4.03153	-1.56779
2.28977	-3.39332		2.27507	-2.14677		4.03619	-1.55801
2.29242	-3.39736		2.2777	-2.16101		4.04085	-1.55211
2.29506	-3.40185		2.28032	-2.17333		4.04551	-1.56376
2.2977	-3.40634		2.28295	-2.17195		4.05017	-1.57454
2.30035	-3.4112		2.28558	-2.17057		4.05482	-1.56149
2.30299	-3.41848		2.2882	-2.16919		4.05948	-1.54845
2.30563	-3.42577		2.29083	-2.16559		4.06414	-1.53623
2.30828	-3.43305		2.29346	-2.15717		4.0688	-1.52411
2.31092	-3.4372		2.29608	-2.14876		4.07346	-1.50311
2.31356	-3.43547		2.29871	-2.14034		4.07812	-1.47905
2.31621	-3.43374		2.30133	-2.1294		4.08278	-1.48175
2.31885	-3.432		2.30396	-2.11602		4.08744	-1.50257
2.32149	-3.42998		2.30659	-2.10264		4.0921	-1.52146
2.32414	-3.42774		2.30921	-2.08926		4.09676	-1.538
2.32678	-3.42549		2.31184	-2.08176		4.10142	-1.54936
2.32942	-3.42324		2.31447	-2.07677		4.10608	-1.54889
2.33207	-3.41908		2.31709	-2.07178		4.11074	-1.54824
2.33471	-3.41439		2.31972	-2.06679		4.1154	-1.54661
2.33735	-3.4097		2.32234	-2.06605		4.12006	-1.54469
2.34	-3.40501		2.32497	-2.06583		4.12472	-1.5193
2.34264	-3.40685		2.3276	-2.0656		4.12938	-1.49391
2.34528	-3.4087		2.33022	-2.06549		4.13404	-1.47961
2.34793	-3.41055		2.33285	-2.06657		4.13869	-1.46703
2.35057	-3.41082		2.33548	-2.06765		4.14335	-1.47775
2.35321	-3.40533		2.3381	-2.06872		4.14801	-1.49755
2.35586	-3.39985		2.34073	-2.06894		4.15267	-1.51749
2.3585	-3.39436		2.34335	-2.0669		4.15733	-1.53753
2.36114	-3.38974		2.34598	-2.06487		4.16199	-1.54621
2.36379	-3.38623		2.34861	-2.06283		4.16665	-1.53969
2.36643	-3.38273		2.35123	-2.06733		4.17131	-1.52832
2.36907	-3.37923		2.35386	-2.07921		4.17597	-1.50455
2.37172	-3.37546		2.35649	-2.0911		4.18063	-1.48123
2.37436	-3.37155		2.35911	-2.10298		4.18529	-1.46073
2.377	-3.36764		2.36174	-2.11145		4.18995	-1.44023
2.37965	-3.36372		2.36436	-2.11817		4.19461	-1.43516
2.38229	-3.36544		2.36699	-2.1249		4.19927	-1.43027
2.38493	-3.36804		2.36962	-2.13162		4.20393	-1.43362
2.38758	-3.37063		2.37224	-2.13992		4.20859	-1.43852
2.39022	-3.37319		2.37487	-2.1485		4.21325	-1.44476
2.39286	-3.37543		2.3775	-2.15707		4.21791	-1.45159
2.39551	-3.37768		2.38012	-2.1646		4.22256	-1.45693
2.39815	-3.37993		2.38275	-2.15048		4.22722	-1.46105
2.40079	-3.38264		2.38537	-2.13636		4.23188	-1.45832
2.40344	-3.38642		2.388	-2.12225		4.23654	-1.44551
2.40608	-3.3902		2.39063	-2.11242		4.2412	-1.44117
2.40872	-3.39398		2.39325	-2.11628		4.24586	-1.4612
2.41137	-3.39566		2.39588	-2.12014		4.25052	-1.47874
2.41401	-3.39538		2.39851	-2.124		4.25518	-1.47641
2.41665	-3.3951		2.40113	-2.12389		4.25984	-1.47408
2.4193	-3.39482		2.40376	-2.11852		4.2645	-1.46905
2.42194	-3.39087		2.40638	-2.11315		4.26916	-1.46393
2.42458	-3.38558		2.40901	-2.10777		4.27382	-1.44601
2.42723	-3.38029		2.41164	-2.10919		4.27848	-1.42528
2.42987	-3.37501		2.41426	-2.1147		4.28314	-1.41333
2.43252	-3.36733		2.41689	-2.12022		4.2878	-1.40564
2.43516	-3.35953		2.41952	-2.12573		4.29246	-1.40728
2.4378	-3.35174		2.42214	-2.12707		4.29712	-1.4173
2.44045	-3.34672		2.42477	-2.12747		4.30178	-1.42075
2.44309	-3.35543		2.42739	-2.12786		4.30643	-1.41353
2.44573	-3.36414		2.43002	-2.12833		4.31109	-1.40193
2.44838	-3.37285		2.43265	-2.1384		4.31575	-1.37607
2.45102	-3.38073		2.43527	-2.14847		4.32041	-1.35141
2.45366	-3.38728		2.4379	-2.15854		4.32507	-1.33906
2.45631	-3.39384		2.44053	-2.16837		4.32973	-1.32671
2.45895	-3.40039		2.44315	-2.1772		4.33439	-1.34422
2.46159	-3.40969		2.44578	-2.18604		4.33905	-1.36356
2.46424	-3.42079		2.4484	-2.19488		4.34371	-1.39866
2.46688	-3.43189		2.45103	-2.19585		4.34837	-1.4378
2.46952	-3.44299		2.45366	-2.18462		4.35303	-1.47194
2.47217	-3.43876		2.45628	-2.17339		4.35769	-1.5034
2.47481	-3.43115		2.45891	-2.16217		4.36235	-1.50926
2.47745	-3.42354		2.46154	-2.15153		4.36701	-1.48992
2.4801	-3.41618		2.46416	-2.14131		4.37167	-1.47084
2.48274	-3.41567		2.46679	-2.1311		4.37633	-1.4522
2.48538	-3.41515		2.46941	-2.12088		4.38099	-1.43311
2.48803	-3.41464		2.47204	-2.11725		4.38564	-1.41238
2.49067	-3.41423		2.47467	-2.11552		4.3903	-1.39294
2.49331	-3.41417		2.47729	-2.11379		4.39496	-1.39201
2.49596	-3.4141		2.47992	-2.11205		4.39962	-1.39108
2.4986	-3.41404		2.48254	-2.11232		4.40428	-1.39229
2.50124	-3.41633		2.48517	-2.11265		4.40894	-1.39368
2.50389	-3.42129		2.4878	-2.11298		4.4136	-1.39778
2.50653	-3.42624		2.49042	-2.1149		4.41826	-1.40267
2.50917	-3.4312		2.49305	-2.12514		4.42292	-1.41039
2.51182	-3.42895		2.49568	-2.13538		4.42758	-1.41979
2.51446	-3.42341		2.4983	-2.14563		4.43224	-1.41948
2.5171	-3.41787		2.50093	-2.15648		4.4369	-1.40869
2.51975	-3.41233		2.50355	-2.16844		4.44156	-1.40212
2.52239	-3.40563		2.50618	-2.1804		4.44622	-1.40399
2.52503	-3.39881		2.50881	-2.19236		4.45088	-1.40353
2.52768	-3.392		2.51143	-2.20141		4.45554	-1.39304
2.53032	-3.38528		2.51406	-2.20803		4.4602	-1.38348
2.53296	-3.37933		2.51669	-2.21465		4.46486	-1.3949
2.53561	-3.37339		2.51931	-2.22127		4.46951	-1.40631
2.53825	-3.36744		2.52194	-2.21777		4.47417	-1.39498
2.54089	-3.36363		2.52456	-2.21068		4.47883	-1.381
2.54354	-3.36403		2.52719	-2.20359		4.48349	-1.38204
2.54618	-3.36443		2.52982	-2.1965		4.48815	-1.3881
2.54882	-3.36482		2.53244	-2.19693		4.49281	-1.38905
2.55147	-3.36992		2.53507	-2.19793		4.49747	-1.38664
2.55411	-3.37877		2.5377	-2.19892		4.50213	-1.38345
2.55675	-3.38763		2.54032	-2.1997		4.50679	-1.37934
2.5594	-3.39648		2.54295	-2.1989		4.51145	-1.37686
2.56204	-3.40171		2.54557	-2.1981		4.51611	-1.37803
2.56468	-3.40588		2.5482	-2.1973		4.52077	-1.3833
2.56733	-3.41004		2.55083	-2.19795		4.52543	-1.4094
2.56997	-3.4142		2.55345	-2.20176		4.53009	-1.43505
2.57261	-3.41183		2.55608	-2.20556		4.53475	-1.43761
2.57526	-3.40939		2.55871	-2.20937		4.53941	-1.44017
2.5779	-3.40694		2.56133	-2.20503		4.54407	-1.43643
2.58054	-3.40458		2.56396	-2.19275		4.54873	-1.43177
2.58319	-3.40251		2.56658	-2.18047		4.55339	-1.42068
2.58583	-3.40045		2.56921	-2.16819		4.55804	-1.40717
2.58848	-3.39839		2.57184	-2.16243		4.5627	-1.39208
2.59112	-3.39469		2.57446	-2.15946		4.56736	-1.37585
2.59376	-3.38876		2.57709	-2.15649		4.57202	-1.35419
2.59641	-3.38282		2.57972	-2.15352		4.57668	-1.32546
2.59905	-3.37689		2.58234	-2.14853		4.58134	-1.30265
2.60169	-3.37636		2.58497	-2.14329		4.586	-1.2945
2.60434	-3.37887		2.58759	-2.13805		4.59066	-1.28928
2.60698	-3.38138		2.59022	-2.13371		4.59532	-1.30187
2.60962	-3.38389		2.59285	-2.13916		4.59998	-1.31444
2.61227	-3.38827		2.59547	-2.14461		4.60464	-1.34372
2.61491	-3.39296		2.5981	-2.15005		4.6093	-1.37308
2.61755	-3.39765		2.60073	-2.15461		4.61396	-1.3872
2.6202	-3.4031		2.60335	-2.15682		4.61862	-1.39861
2.62284	-3.4179		2.60598	-2.15902		4.62328	-1.40462
2.62548	-3.4327		2.6086	-2.16123		4.62794	-1.40835
2.62813	-3.4475		2.61123	-2.17068		4.6326	-1.41338
2.63077	-3.45883		2.61386	-2.18837		4.63726	-1.41943
2.63341	-3.46167		2.61648	-2.20606		4.64192	-1.42721
2.63606	-3.46451		2.61911	-2.22374		4.64657	-1.43746
2.6387	-3.46735		2.62174	-2.22676		4.65123	-1.44007
2.64134	-3.46925		2.62436	-2.22223		4.65589	-1.42143
2.64399	-3.47025		2.62699	-2.2177		4.66055	-1.40395
2.64663	-3.47124		2.62961	-2.21317		4.66521	-1.3951
2.64927	-3.47223		2.63224	-2.21328		4.66987	-1.38625
2.65192	-3.46777		2.63487	-2.2142		4.67453	-1.35746
2.65456	-3.46124		2.63749	-2.21512		4.67919	-1.3281
2.6572	-3.45471		2.64012	-2.21582		4.68385	-1.3255
2.65985	-3.44818		2.64275	-2.21177		4.68851	-1.32853
2.66249	-3.43708		2.64537	-2.20773		4.69317	-1.34439
2.66513	-3.4257		2.648	-2.20369		4.69783	-1.36629
2.66778	-3.41432		2.65062	-2.20332		4.70249	-1.38483
2.67042	-3.40386		2.65325	-2.21478		4.70715	-1.40044
2.67306	-3.39824		2.65588	-2.22625		4.71181	-1.40738
2.67571	-3.39262		2.6585	-2.23771		4.71647	-1.40063
2.67835	-3.38701		2.66113	-2.24544		4.72113	-1.38993
2.68099	-3.38433		2.66375	-2.24819		4.72579	-1.36687
2.68364	-3.38652		2.66638	-2.25095		4.73044	-1.34675
2.68628	-3.38871		2.66901	-2.25371		4.7351	-1.35468
2.68892	-3.39091		2.67163	-2.24989		4.73976	-1.3626
2.69157	-3.39681		2.67426	-2.24208		4.74442	-1.37693
2.69421	-3.40525		2.67689	-2.23427		4.74908	-1.39161
2.69685	-3.4137		2.67951	-2.22645		4.75374	-1.4089
2.6995	-3.42214		2.68214	-2.21864		4.7584	-1.42684
2.70214	-3.42744		2.68476	-2.21083		4.76306	-1.44004
2.70478	-3.432		2.68739	-2.20301		4.76772	-1.45076
2.70743	-3.43656		2.69002	-2.19525		4.77238	-1.44093
2.71007	-3.4409		2.69264	-2.19492		4.77704	-1.41143
2.71271	-3.43727		2.69527	-2.19459		4.7817	-1.37846
2.71536	-3.43363		2.6979	-2.19426		4.78636	-1.33948
2.718	-3.43		2.70052	-2.19201		4.79102	-1.30656
2.72064	-3.42477		2.70315	-2.18196		4.79568	-1.29538
2.72329	-3.41461		2.70577	-2.17192		4.80034	-1.28663
2.72593	-3.40444		2.7084	-2.16187		4.805	-1.30923
2.72857	-3.39428		2.71103	-2.15354		4.80966	-1.33183
2.73122	-3.38475		2.71365	-2.14788		4.81431	-1.3568
2.73386	-3.37594		2.71628	-2.14222		4.81897	-1.38195
2.73651	-3.36714		2.71891	-2.13656		4.82363	-1.39822
2.73915	-3.35834		2.72153	-2.13536		4.82829	-1.41196
2.74179	-3.35756		2.72416	-2.13734		4.83295	-1.41611
2.74444	-3.3606		2.72678	-2.13932		4.83761	-1.41472
2.74708	-3.36364		2.72941	-2.1413		4.84227	-1.41408
2.74972	-3.36668		2.73204	-2.14857		4.84693	-1.41423
2.75237	-3.38053		2.73466	-2.15737		4.85159	-1.41953
2.75501	-3.39565		2.73729	-2.16617		4.85625	-1.43475
2.75765	-3.41077		2.73992	-2.17496		4.86091	-1.44868
2.7603	-3.42553		2.74254	-2.17625		4.86557	-1.4573
2.76294	-3.43744		2.74517	-2.17729		4.87023	-1.4654
2.76558	-3.44935		2.74779	-2.17833		4.87489	-1.4633
2.76823	-3.46125		2.75042	-2.17923		4.87955	-1.4612
2.77087	-3.4724		2.75305	-2.17944		4.88421	-1.45154
2.77351	-3.48198		2.75567	-2.17965		4.88887	-1.44105
2.77616	-3.49156		2.7583	-2.17986		4.89353	-1.42546
2.7788	-3.50114		2.76093	-2.17716		4.89818	-1.40822
2.78144	-3.50154		2.76355	-2.16908		4.90284	-1.3897
2.78409	-3.49427		2.76618	-2.16101		4.9075	-1.37037
2.78673	-3.487		2.7688	-2.15293		4.91216	-1.35978
2.78937	-3.47973		2.77143	-2.14739		4.91682	-1.35932
2.79202	-3.46502		2.77406	-2.14398		4.92148	-1.35493
2.79466	-3.448		2.77668	-2.14056		4.92614	-1.34211
2.7973	-3.43097		2.77931	-2.13715		4.9308	-1.33354
2.79995	-3.41395		2.78194	-2.1393		4.93546	-1.34542
2.80259	-3.3994		2.78456	-2.14343		4.94012	-1.35702
2.80523	-3.3849		2.78719	-2.14757		4.94478	-1.35796
2.80788	-3.3704		2.78981	-2.15171		4.94944	-1.35889
2.81052	-3.35804		2.79244	-2.15182		4.9541	-1.37437
2.81316	-3.3544		2.79507	-2.15162		4.95876	-1.39184
2.81581	-3.35077		2.79769	-2.15142		4.96342	-1.3924
2.81845	-3.34713		2.80032	-2.15165		4.96808	-1.38681
2.82109	-3.34813		2.80294	-2.15493		4.97274	-1.3778
2.82374	-3.35569		2.80557	-2.15821		4.9774	-1.36638
2.82638	-3.36325		2.8082	-2.1615		4.98205	-1.35938
2.82902	-3.37081		2.81082	-2.16097		4.98671	-1.35799
2.83167	-3.37233		2.81345	-2.15211		4.99137	-1.36043
2.83431	-3.37032		2.81608	-2.14325		4.99603	-1.37208
2.83695	-3.36832		2.8187	-2.13438		5.00069	-1.381
2.8396	-3.36631		2.82133	-2.12632		5.00535	-1.37424
2.84224	-3.36925		2.82395	-2.11903		5.01001	-1.36748
2.84488	-3.37308		2.82658	-2.11174		5.01467	-1.35956
2.84753	-3.37691		2.82921	-2.10445		5.01933	-1.35164
2.85017	-3.38037		2.83183	-2.10156		5.02399	-1.33833
2.85281	-3.37832		2.83446	-2.10058		5.02865	-1.32412
2.85546	-3.37627		2.83709	-2.09959		5.03331	-1.30478
2.8581	-3.37422		2.83971	-2.09861		5.03797	-1.28335
2.86074	-3.37649		2.84234	-2.09254		5.04263	-1.27768
2.86339	-3.38977		2.84496	-2.08584		5.04729	-1.2842
2.86603	-3.40305		2.84759	-2.07914		5.05195	-1.29689
2.86867	-3.41634		2.85022	-2.07504		5.05661	-1.31816
2.87132	-3.4257		2.85284	-2.09972		5.06127	-1.33542
2.87396	-3.43112		2.85547	-2.12441		5.06592	-1.34186
2.8766	-3.43654		2.8581	-2.14909		5.07058	-1.34598
2.87925	-3.44196		2.86072	-2.16895		5.07524	-1.33387
2.88189	-3.44681		2.86335	-2.17604		5.0799	-1.32176
2.88453	-3.45144		2.86597	-2.18313		5.08456	-1.31489
2.88718	-3.45606		2.8686	-2.19022		5.08922	-1.30813
2.88982	-3.46069		2.87123	-2.19906		5.09388	-1.30098
2.89247	-3.46494		2.87385	-2.20989		5.09854	-1.29376
2.89511	-3.46917		2.87648	-2.22072		5.1032	-1.29342
2.89775	-3.4734		2.87911	-2.23156		5.10786	-1.29622
2.90039	-3.47767		2.88173	-2.22721		5.11252	-1.29725
2.90304	-3.48217		2.88436	-2.21501		5.11718	-1.29678
2.90568	-3.48666		2.88698	-2.20281		5.12184	-1.29237
2.90833	-3.49115		2.88961	-2.19061		5.1265	-1.28188
2.91097	-3.49233		2.89224	-2.18085		5.13116	-1.27076
2.91361	-3.48777		2.89486	-2.17152		5.13582	-1.25771
2.91626	-3.48321		2.89749	-2.16218		5.14048	-1.24702
2.9189	-3.47865		2.90012	-2.15301		5.14513	-1.25704
2.92154	-3.47367		2.90274	-2.14756		5.14979	-1.26706
2.92419	-3.46838		2.90537	-2.14211		5.15445	-1.27886
2.92683	-3.46309		2.90799	-2.13666		5.15911	-1.29074
2.92947	-3.45781		2.91062	-2.13207		5.16377	-1.31545
2.93212	-3.46387		2.91325	-2.13023		5.16843	-1.34317
2.93476	-3.47276		2.91587	-2.12839		5.17309	-1.35436
2.9374	-3.48166		2.9185	-2.12655		5.17775	-1.35715
2.94005	-3.49067		2.92113	-2.13336		5.18241	-1.35561
2.94269	-3.50622		2.92375	-2.15172		5.18707	-1.35002
2.94533	-3.52178		2.92638	-2.17008		5.19173	-1.34422
2.94798	-3.53734		2.929	-2.18843		5.19639	-1.33809
2.95062	-3.5506		2.93163	-2.19949		5.20105	-1.33634
2.95326	-3.55635		2.93426	-2.20608		5.20571	-1.3497
2.95591	-3.5621		2.93688	-2.21267		5.21037	-1.3631
2.95855	-3.56784		2.93951	-2.21927		5.21503	-1.37708
2.96119	-3.56952		2.94213	-2.21463		5.21969	-1.39106
2.96384	-3.56624		2.94476	-2.20741		5.22435	-1.37875
2.96648	-3.56297		2.94739	-2.20019		5.22901	-1.36453
2.96912	-3.55969		2.95001	-2.19296		5.23366	-1.34666
2.97177	-3.54882		2.95264	-2.1845		5.23832	-1.32779
2.97441	-3.53419		2.95527	-2.17605		5.24298	-1.30862
2.97705	-3.51956		2.95789	-2.16759		5.24764	-1.28928
2.9797	-3.50493		2.96052	-2.16168		5.2523	-1.28272
2.98234	-3.50577		2.96314	-2.16613		5.25696	-1.28925
2.98498	-3.50861		2.96577	-2.17058		5.26162	-1.30352
2.98763	-3.51145		2.9684	-2.17503		5.26628	-1.33234
2.99027	-3.51394		2.97102	-2.18271		5.27094	-1.35535
2.99291	-3.51335		2.97365	-2.19545		5.2756	-1.35543
2.99556	-3.51275		2.97628	-2.20819		5.28026	-1.35513
2.9982	-3.51216		2.9789	-2.22092		5.28492	-1.34837
3.00084	-3.51299		2.98153	-2.22476		5.28958	-1.34161
3.00349	-3.51686		2.98415	-2.2222		5.29424	-1.33019
3.00613	-3.52073		2.98678	-2.21964		5.2989	-1.31831
3.00877	-3.5246		2.98941	-2.21708		5.30356	-1.31817
3.01142	-3.52471		2.99203	-2.20932		5.30822	-1.32166
3.01406	-3.52157		2.99466	-2.20005		5.31288	-1.31653
3.0167	-3.51842		2.99729	-2.19078		5.31753	-1.30605
3.01935	-3.51528		2.99991	-2.18151		5.32219	-1.30445
3.02199	-3.5143		3.00254	-2.1788		5.32685	-1.31284
3.02463	-3.51404		3.00516	-2.17632		5.33151	-1.31484
3.02728	-3.51377		3.00779	-2.17384		5.33617	-1.30358
3.02992	-3.51351		3.01042	-2.17246		5.34083	-1.29364
3.03256	-3.51214		3.01304	-2.17692		5.34549	-1.28976
3.03521	-3.51074		3.01567	-2.18139		5.35015	-1.28574
3.03785	-3.50934		3.0183	-2.18585		5.35481	-1.27758
3.04049	-3.5078		3.02092	-2.19082		5.35947	-1.26943
3.04314	-3.50563		3.02355	-2.19671		5.36413	-1.28728
3.04578	-3.50346		3.02617	-2.20261		5.36879	-1.30849
3.04843	-3.50129		3.0288	-2.20851		5.37345	-1.31021
3.05107	-3.49928		3.03143	-2.21156		5.37811	-1.30508
3.05371	-3.4975		3.03405	-2.21223		5.38277	-1.30425
3.05636	-3.49571		3.03668	-2.2129		5.38743	-1.30634
3.059	-3.49393		3.03931	-2.21357		5.39209	-1.30833
3.06164	-3.49186		3.04193	-2.20902		5.39675	-1.3102
3.06429	-3.48961		3.04456	-2.20258		5.40141	-1.31714
3.06693	-3.48736		3.04718	-2.19615		5.40606	-1.33585
3.06957	-3.48511		3.04981	-2.18972		5.41072	-1.35303
3.07222	-3.48472		3.05244	-2.18803		5.41538	-1.36181
3.07486	-3.48468		3.05506	-2.18672		5.42004	-1.3706
3.0775	-3.48464		3.05769	-2.18541		5.4247	-1.38155
3.08015	-3.4843		3.06032	-2.18307		5.42936	-1.3925
3.08279	-3.47886		3.06294	-2.17318		5.43402	-1.39762
3.08543	-3.47341		3.06557	-2.16329		5.43868	-1.40181
3.08808	-3.46797		3.06819	-2.1534		5.44334	-1.40016
3.09072	-3.46619		3.07082	-2.14739		5.448	-1.3962
3.09336	-3.47426		3.07345	-2.14993		5.45266	-1.38759
3.09601	-3.48232		3.07607	-2.15246		5.45732	-1.37547
3.09865	-3.49038		3.0787	-2.15499		5.46198	-1.35782
3.10129	-3.49805		3.08133	-2.16105		5.46664	-1.33266
3.10394	-3.50532		3.08395	-2.17057		5.4713	-1.31349
3.10658	-3.51259		3.08658	-2.18009		5.47596	-1.30984
3.10922	-3.51986		3.0892	-2.18961		5.48062	-1.30598
3.11187	-3.5213		3.09183	-2.20145		5.48528	-1.30078
3.11451	-3.52031		3.09446	-2.21429		5.48993	-1.29557
3.11715	-3.51932		3.09708	-2.22713		5.49459	-1.30951
3.1198	-3.51833		3.09971	-2.23997		5.49925	-1.32372
3.12244	-3.50776		3.10233	-2.23664		5.50391	-1.33363
3.12508	-3.49639		3.10496	-2.23128		5.50857	-1.34272
3.12773	-3.48503		3.10759	-2.22592		5.51323	-1.36246
3.13037	-3.47464		3.11021	-2.21949		5.51789	-1.38693
3.13301	-3.47028		3.11284	-2.20084		5.52255	-1.39163
3.13566	-3.46592		3.11547	-2.18219		5.52721	-1.37998
3.1383	-3.46156		3.11809	-2.16355		5.53187	-1.36319
3.14094	-3.46009		3.12072	-2.14914		5.53653	-1.33873
3.14359	-3.46386		3.12334	-2.14599		5.54119	-1.31312
3.14623	-3.46763		3.12597	-2.14284		5.54585	-1.28415
3.14887	-3.4714		3.1286	-2.13968		5.55051	-1.25745
3.15152	-3.47679		3.13122	-2.13678		5.55517	-1.24938
3.15416	-3.4834		3.13385	-2.13415		5.55983	-1.2413
3.1568	-3.49001		3.13648	-2.13152		5.56449	-1.26073
3.15945	-3.49662		3.1391	-2.1289		5.56915	-1.28124
3.16209	-3.50568		3.14173	-2.13301		5.5738	-1.30231
3.16473	-3.5154		3.14435	-2.14063		5.57846	-1.32351
3.16738	-3.52511		3.14698	-2.14824		5.58312	-1.33924
3.17002	-3.53479		3.14961	-2.15586		5.58778	-1.35229
3.17266	-3.53956		3.15223	-2.15404		5.59244	-1.34592
3.17531	-3.54433		3.15486	-2.15056		5.5971	-1.32193
3.17795	-3.5491		3.15749	-2.14708		5.60176	-1.30656
3.18059	-3.55372		3.16011	-2.14358		5.60642	-1.3054
3.18324	-3.5578		3.16274	-2.1396		5.61108	-1.30715
3.18588	-3.56189		3.16536	-2.13562		5.61574	-1.31856
3.18852	-3.56597		3.16799	-2.13165		5.6204	-1.33228
3.19117	-3.56796		3.17062	-2.13044		5.62506	-1.37073
3.19381	-3.5673		3.17324	-2.1383		5.62972	-1.40917
3.19646	-3.56664		3.17587	-2.14615		5.63438	-1.41347
3.1991	-3.56598		3.1785	-2.154		5.63904	-1.41557
3.20174	-3.57128		3.18112	-2.16007		5.6437	-1.40916
3.20438	-3.57967		3.18375	-2.16375		5.64836	-1.40054
3.20703	-3.58806		3.18637	-2.16742		5.65302	-1.39147
3.20967	-3.59646		3.189	-2.1711		5.65767	-1.38215
3.21232	-3.58785		3.19163	-2.17551		5.66233	-1.38789
3.21496	-3.57682		3.19425	-2.18037		5.66699	-1.40862
3.2176	-3.5658		3.19688	-2.18523		5.67165	-1.41886
3.22025	-3.55475		3.19951	-2.19008		5.67631	-1.41001
3.22289	-3.54337		3.20213	-2.193		5.68097	-1.40264
3.22553	-3.53199		3.20476	-2.19547		5.68563	-1.40094
3.22818	-3.52061		3.20738	-2.19794		5.69029	-1.39777
3.23082	-3.51113		3.21001	-2.20043		5.69495	-1.37269
3.23346	-3.50591		3.21264	-2.20899		5.69961	-1.34761
3.23611	-3.50069		3.21526	-2.21756		5.70427	-1.35404
3.23875	-3.49547		3.21789	-2.22612		5.70893	-1.36336
3.24139	-3.49693		3.22052	-2.23258		5.71359	-1.37106
3.24404	-3.50438		3.22314	-2.23041		5.71825	-1.37828
3.24668	-3.51183		3.22577	-2.22824		5.72291	-1.38144
3.24932	-3.51929		3.22839	-2.22608		5.72757	-1.38214
3.25197	-3.52391		3.23102	-2.22316		5.73223	-1.38094
3.25461	-3.52756		3.23365	-2.21908		5.73689	-1.37768
3.25725	-3.53121		3.23627	-2.215		5.74154	-1.37141
3.2599	-3.53486		3.2389	-2.21091		5.7462	-1.35906
3.26254	-3.53729		3.24153	-2.20117		5.75086	-1.35118
3.26518	-3.53966		3.24415	-2.18732		5.75552	-1.36299
3.26783	-3.54204		3.24678	-2.17349		5.76018	-1.37463
3.27047	-3.54534		3.2494	-2.15964		5.76484	-1.38216
3.27311	-3.55287		3.25203	-2.15934		5.7695	-1.38969
3.27576	-3.5604		3.25466	-2.16302		5.77416	-1.3905
3.2784	-3.56794		3.25728	-2.1667		5.77882	-1.3905
3.28104	-3.57084		3.25991	-2.17037		5.78348	-1.38146
3.28369	-3.56664		3.26254	-2.16385		5.78814	-1.36934
3.28633	-3.56244		3.26516	-2.15695		5.7928	-1.36128
3.28897	-3.55823		3.26779	-2.15006		5.79746	-1.35592
3.29162	-3.55024		3.27041	-2.14517		5.80212	-1.35025
3.29426	-3.53984		3.27304	-2.15098		5.80678	-1.34419
3.2969	-3.52944		3.27567	-2.1568		5.81144	-1.34101
3.29955	-3.51903		3.27829	-2.16262		5.8161	-1.34427
3.30219	-3.51605		3.28092	-2.16285		5.82076	-1.34863
3.30483	-3.51459		3.28355	-2.1527		5.82541	-1.35873
3.30748	-3.51314		3.28617	-2.14255		5.83007	-1.36881
3.31012	-3.51219		3.2888	-2.1324		5.83473	-1.37782
3.31276	-3.52182		3.29142	-2.12555		5.83939	-1.38683
3.31541	-3.53146		3.29405	-2.12147		5.84405	-1.39023
3.31805	-3.54109		3.29668	-2.1174		5.84871	-1.39279
3.32069	-3.54989		3.2993	-2.11333		5.85337	-1.39097
3.32334	-3.55631		3.30193	-2.10919		5.85803	-1.38748
3.32598	-3.56273		3.30455	-2.10503		5.86269	-1.37726
3.32862	-3.56916		3.30718	-2.10087		5.86735	-1.36212
3.33127	-3.57805		3.30981	-2.09671		5.87201	-1.34898
3.33391	-3.58961		3.31243	-2.10719		5.87667	-1.3385
3.33655	-3.60117		3.31506	-2.11884		5.88133	-1.33133
3.3392	-3.61274		3.31769	-2.13048		5.88599	-1.3325
3.34184	-3.61745		3.32031	-2.13983		5.89065	-1.33735
3.34448	-3.61917		3.32294	-2.13208		5.89531	-1.36507
3.34713	-3.62088		3.32556	-2.12434		5.89997	-1.3928
3.34977	-3.6226		3.32819	-2.11659		5.90462	-1.40803
3.35241	-3.61755		3.33082	-2.11499		5.90928	-1.42317
3.35506	-3.61185		3.33344	-2.127		5.91394	-1.42274
3.3577	-3.60615		3.33607	-2.13902		5.9186	-1.41948
3.36034	-3.60038		3.3387	-2.15103		5.92326	-1.41573
3.36299	-3.59412		3.34132	-2.15824		5.92792	-1.41177
3.36563	-3.58785		3.34395	-2.16071		5.93258	-1.40974
3.36828	-3.58159		3.34657	-2.16318		5.93724	-1.40928
3.37092	-3.57821		3.3492	-2.16565		5.9419	-1.40672
3.37356	-3.58026		3.35183	-2.17194		5.94656	-1.40113
3.37621	-3.58231		3.35445	-2.17991		5.95122	-1.39609
3.37885	-3.58436		3.35708	-2.18789		5.95588	-1.39259
3.38149	-3.58524		3.35971	-2.19585		5.96054	-1.38886
3.38414	-3.58523		3.36233	-2.1841		5.9652	-1.38335
3.38678	-3.58522		3.36496	-2.16986		5.96986	-1.37784
3.38942	-3.5852		3.36758	-2.15561		5.97452	-1.3444
3.39207	-3.58717		3.37021	-2.14171		5.97918	-1.31007
3.39471	-3.5897		3.37284	-2.13186		5.98384	-1.28962
3.39735	-3.59222		3.37546	-2.12202		5.9885	-1.27214
3.4	-3.59475		3.37809	-2.11217		5.99315	-1.24774
3.40264	-3.5999		3.38072	-2.10697		5.99781	-1.22001
3.40528	-3.60505		3.38334	-2.11419		6.00247	-1.21912
3.40793	-3.61021		3.38597	-2.12141		6.00713	-1.24195
3.41057	-3.61755		3.38859	-2.12863		6.01179	-1.25923
3.41321	-3.63288		3.39122	-2.13293		6.01645	-1.26761
3.41586	-3.64822		3.39385	-2.13385		6.02111	-1.27622
3.4185	-3.66354		3.39647	-2.13477		6.02577	-1.28554
3.42114	-3.66948		3.3991	-2.13568		6.03043	-1.29374
3.42379	-3.66307		3.40173	-2.13561		6.03509	-1.29095
3.42643	-3.65666		3.40435	-2.13502		6.03975	-1.28815
3.42907	-3.65025		3.40698	-2.13443		6.04441	-1.2675
3.43172	-3.63818		3.4096	-2.13384		6.04907	-1.24583
3.43436	-3.62304		3.41223	-2.11735		6.05373	-1.24392
3.437	-3.60791		3.41486	-2.09803		6.05839	-1.24695
3.43965	-3.59278		3.41748	-2.07872		6.06305	-1.24191
3.44229	-3.59092		3.42011	-2.0602		6.06771	-1.23259
3.44493	-3.59112		3.42274	-2.06008		6.07237	-1.22966
3.44758	-3.59132		3.42536	-2.05996		6.07702	-1.23292
3.45022	-3.59137		3.42799	-2.05984		6.08168	-1.23609
3.45286	-3.58981		3.43061	-2.05995		6.08634	-1.23912
3.45551	-3.58825		3.43324	-2.0608		6.091	-1.24471
3.45815	-3.58669		3.43587	-2.06166		6.09566	-1.25962
3.46079	-3.58664		3.43849	-2.06251		6.10032	-1.27464
3.46344	-3.59012		3.44112	-2.0679		6.10498	-1.29118
3.46608	-3.5936		3.44374	-2.0794		6.10964	-1.30772
3.46872	-3.59707		3.44637	-2.0909		6.1143	-1.30234
3.47137	-3.59458		3.449	-2.10241		6.11896	-1.29511
3.47401	-3.58652		3.45162	-2.1143		6.12362	-1.29097
3.47665	-3.57846		3.45425	-2.12643		6.12828	-1.28771
3.4793	-3.57039		3.45688	-2.13856		6.13294	-1.28092
3.48194	-3.57465		3.4595	-2.1507		6.1376	-1.27206
3.48458	-3.58338		3.46213	-2.16311		6.14226	-1.26705
3.48723	-3.5921		3.46475	-2.17558		6.14692	-1.26612
3.48987	-3.60082		3.46738	-2.18806		6.15158	-1.26912
3.49251	-3.60979		3.47001	-2.20052		6.15624	-1.27984
3.49516	-3.61876		3.47263	-2.20794		6.1609	-1.2906
3.4978	-3.62773		3.47526	-2.21536		6.16555	-1.30155
3.50044	-3.63567		3.47789	-2.22278		6.17021	-1.31281
3.50309	-3.63846		3.48051	-2.22837		6.17487	-1.33052
3.50573	-3.64125		3.48314	-2.22644		6.17953	-1.34822
3.50837	-3.64404		3.48576	-2.22451		6.18419	-1.36593
3.51102	-3.64486		3.48839	-2.22258		6.18885	-1.38363
3.51366	-3.64255		3.49102	-2.2206		6.19351	-1.3866
3.5163	-3.64023		3.49364	-2.21852		6.19817	-1.38473
3.51895	-3.63792		3.49627	-2.21645		6.20283	-1.38358
3.52159	-3.63646		3.4989	-2.21437		6.20749	-1.38288
3.52424	-3.63556		3.50152	-2.21259		6.21215	-1.3651
3.52688	-3.63466		3.50415	-2.21101		6.21681	-1.32735
3.52952	-3.63376		3.50677	-2.20944		6.22147	-1.29475
3.53217	-3.62968		3.5094	-2.20786		6.22613	-1.27332
3.53481	-3.6249		3.51203	-2.21068		6.23079	-1.25743
3.53745	-3.62011		3.51465	-2.21481		6.23545	-1.26884
3.5401	-3.61542		3.51728	-2.21893		6.24011	-1.28069
3.54274	-3.61324		3.51991	-2.22305		6.24477	-1.31129
3.54538	-3.61106		3.52253	-2.22296		6.24942	-1.34188
3.54803	-3.60888		3.52516	-2.22271		6.25408	-1.34172
3.55067	-3.60672		3.52778	-2.22246		6.25874	-1.33722
3.55331	-3.6046		3.53041	-2.22185		6.2634	-1.34264
3.55596	-3.60249		3.53304	-2.21929		6.26806	-1.35172
3.5586	-3.60037		3.53566	-2.21673		6.27272	-1.35169
3.56124	-3.6022		3.53829	-2.21417		6.27738	-1.34517
3.56389	-3.60848		3.54092	-2.20884		6.28204	-1.34589
3.56653	-3.61476		3.54354	-2.19834		6.2867	-1.3559
3.56917	-3.62103		3.54617	-2.18783		6.29136	-1.36076
3.57182	-3.62972		3.54879	-2.17733		6.29602	-1.35307
3.57446	-3.6395		3.55142	-2.16905		6.30068	-1.34775
3.5771	-3.64928		3.55405	-2.16267		6.30534	-1.35638
3.57975	-3.65906		3.55667	-2.15629		6.31	-1.365
3.58239	-3.65988		3.5593	-2.1499		6.31466	-1.36609
3.58503	-3.65975		3.56193	-2.14951		6.31932	-1.36717
3.58768	-3.65962		3.56455	-2.15129		6.32398	-1.36144
3.59032	-3.65879		3.56718	-2.15308		6.32864	-1.35453
3.59296	-3.65295		3.5698	-2.15487		6.33329	-1.35085
3.59561	-3.64711		3.57243	-2.15087		6.33795	-1.34852
3.59825	-3.64127		3.57506	-2.14641		6.34261	-1.34306
3.60089	-3.63736		3.57768	-2.14194		6.34727	-1.33514
3.60354	-3.63726		3.58031	-2.13762		6.35193	-1.33659
3.60618	-3.63715		3.58293	-2.13436		6.35659	-1.35126
3.60882	-3.63705		3.58556	-2.13111		6.36125	-1.36556
3.61147	-3.63953		3.58819	-2.12785		6.36591	-1.37884
3.61411	-3.64409		3.59081	-2.12334		6.37057	-1.39167
3.61675	-3.64865		3.59344	-2.11602		6.37523	-1.40122
3.6194	-3.65321		3.59607	-2.10871		6.37989	-1.41077
3.62204	-3.65512		3.59869	-2.10139		6.38455	-1.40842
3.62468	-3.65624		3.60132	-2.10355		6.38921	-1.40578
3.62733	-3.65736		3.60394	-2.11511		6.39387	-1.41197
3.62997	-3.65849		3.60657	-2.12666		6.39853	-1.41997
3.63261	-3.64969		3.6092	-2.13822		6.40319	-1.43014
3.63526	-3.64078		3.61182	-2.13938		6.40785	-1.44133
3.6379	-3.63188		3.61445	-2.13597		6.41251	-1.45088
3.64054	-3.625		3.61708	-2.13255		6.41716	-1.45904
3.64319	-3.62598		3.6197	-2.12914		6.42182	-1.47221
3.64583	-3.62696		3.62233	-2.13514		6.42648	-1.49317
3.64847	-3.62794		3.62495	-2.14235		6.43114	-1.50911
3.65112	-3.63235		3.62758	-2.14956		6.4358	-1.50958
3.65376	-3.64148		3.63021	-2.15596		6.44046	-1.51049
3.6564	-3.65059		3.63283	-2.15289		6.44512	-1.51538
3.65905	-3.65972		3.63546	-2.14981		6.44978	-1.52027
3.66169	-3.66794		3.63809	-2.14674		6.45444	-1.52605
3.66433	-3.67566		3.64071	-2.14594		6.4591	-1.53188
3.66698	-3.68338		3.64334	-2.15126		6.46376	-1.53187
3.66962	-3.69109		3.64596	-2.15658		6.46842	-1.53048
3.67227	-3.69317		3.64859	-2.1619		6.47308	-1.51892
3.67491	-3.69431		3.65122	-2.16373		6.47774	-1.50215
3.67755	-3.69545		3.65384	-2.16154		6.4824	-1.48705
3.6802	-3.69646		3.65647	-2.15935		6.48706	-1.47354
3.68284	-3.69593		3.6591	-2.15716		6.49172	-1.47357
3.68548	-3.6954		3.66172	-2.15293		6.49638	-1.49687
3.68813	-3.69488		3.66435	-2.14764		6.50103	-1.51702
3.69077	-3.69744		3.66697	-2.14235		6.50569	-1.5261
3.69341	-3.70755		3.6696	-2.13706		6.51035	-1.53526
3.69606	-3.71766		3.67223	-2.13074		6.51501	-1.54528
3.6987	-3.72777		3.67485	-2.12424		6.51967	-1.5553
3.70134	-3.73372		3.67748	-2.11774		6.52433	-1.54618
3.70399	-3.73564		3.68011	-2.11119		6.52899	-1.53562
3.70663	-3.73756		3.68273	-2.10358		6.53365	-1.53759
3.70927	-3.73947		3.68536	-2.09596		6.53831	-1.54303
3.71192	-3.73689		3.68798	-2.08835		6.54297	-1.5499
3.71456	-3.73259		3.69061	-2.08251		6.54763	-1.55759
3.7172	-3.7283		3.69324	-2.08253		6.55229	-1.56425
3.71985	-3.724		3.69586	-2.08256		6.55695	-1.56984
3.72249	-3.71684		3.69849	-2.08259		6.56161	-1.56643
3.72513	-3.70951		3.70112	-2.08847		6.56627	-1.54593
3.72778	-3.70217		3.70374	-2.1023		6.57093	-1.52728
3.73042	-3.69518		3.70637	-2.11613		6.57559	-1.5161
3.73306	-3.69		3.70899	-2.12995		6.58025	-1.50467
3.73571	-3.68482		3.71162	-2.13942		6.5849	-1.48883
3.73835	-3.67964		3.71425	-2.14618		6.58956	-1.47298
3.74099	-3.67378		3.71687	-2.15295		6.59422	-1.4917
3.74364	-3.6668		3.7195	-2.15971		6.59888	-1.51399
3.74628	-3.65982		3.72213	-2.16249		6.60354	-1.5394
3.74892	-3.65284		3.72475	-2.16433		6.6082	-1.56581
3.75157	-3.64718		3.72738	-2.16616		6.61286	-1.576
3.75421	-3.64242		3.73	-2.16799		6.61752	-1.576
3.75685	-3.63767		3.73263	-2.1563		6.62218	-1.57905
3.7595	-3.63291		3.73526	-2.14461		6.62684	-1.58558
3.76214	-3.62804		3.73788	-2.13293		6.6315	-1.59112
3.76478	-3.62315		3.74051	-2.12234		6.63616	-1.59462
3.76743	-3.61826		3.74313	-2.11637		6.64082	-1.60114
3.77007	-3.61338		3.74576	-2.11039		6.64548	-1.62187
3.77271	-3.6087		3.74839	-2.10442		6.65014	-1.6424
3.77536	-3.60402		3.75101	-2.09855		6.6548	-1.65591
3.778	-3.59934		3.75364	-2.09283		6.65946	-1.66942
3.78064	-3.5966		3.75627	-2.08712		6.66411	-1.68485
3.78329	-3.59989		3.75889	-2.08141		6.66877	-1.70054
3.78593	-3.60318		3.76152	-2.08179		6.67343	-1.68898
3.78857	-3.60647		3.76414	-2.08663		6.67809	-1.66771
3.79122	-3.61294		3.76677	-2.09146		6.68275	-1.66341
3.79386	-3.62311		3.7694	-2.09629		6.68741	-1.67086
3.7965	-3.63329		3.77202	-2.10678		6.69207	-1.6663
3.79915	-3.64347		3.77465	-2.11895		6.69673	-1.64673
3.80179	-3.65457		3.77728	-2.13112		6.70139	-1.63008
3.80443	-3.6661		3.7799	-2.1433		6.70605	-1.62029
3.80708	-3.67764		3.78253	-2.14362		6.71071	-1.6103
3.80972	-3.68918		3.78515	-2.14349		6.71537	-1.59911
3.81236	-3.69125		3.78778	-2.14336		6.72003	-1.58816
3.81501	-3.6922		3.79041	-2.14129		6.72469	-1.61355
3.81765	-3.69315		3.79303	-2.12862		6.72935	-1.63894
3.82029	-3.69321		3.79566	-2.11595		6.73401	-1.65739
3.82294	-3.68607		3.79829	-2.10327		6.73867	-1.67471
3.82558	-3.67893		3.80091	-2.09163		6.74333	-1.68959
3.82823	-3.67179		3.80354	-2.08191		6.74799	-1.70349
3.83087	-3.66416		3.80616	-2.07219		6.75264	-1.70633
3.83351	-3.6555		3.80879	-2.06248		6.7573	-1.70074
3.83615	-3.64684		3.81142	-2.0585		6.76196	-1.6977
3.8388	-3.63819		3.81404	-2.05942		6.76662	-1.69816
3.84144	-3.63612		3.81667	-2.06033		6.77128	-1.69741
3.84409	-3.63954		3.8193	-2.06125		6.77594	-1.69345
3.84673	-3.64296		3.82192	-2.06659		6.7806	-1.69072
3.84937	-3.64639		3.82455	-2.07355		6.78526	-1.69631
3.85202	-3.64837		3.82717	-2.08051		6.78992	-1.7019
3.85466	-3.6499		3.8298	-2.08747		6.79458	-1.68529
3.8573	-3.65144		3.83243	-2.08887		6.79924	-1.66828
3.85995	-3.65297		3.83505	-2.08982		6.8039	-1.67154
3.86259	-3.65384		3.83768	-2.09076		6.80856	-1.67877
3.86523	-3.6547		3.84031	-2.09158		6.81322	-1.69596
3.86788	-3.65556		3.84293	-2.09142		6.81788	-1.71762
3.87052	-3.65564		3.84556	-2.09127		6.82254	-1.72636
3.87316	-3.6525		3.84818	-2.09111		6.8272	-1.72426
3.87581	-3.64937		3.85081	-2.09051		6.83186	-1.7128
3.87845	-3.64624		3.85344	-2.08894		6.83652	-1.68717
3.88109	-3.64793		3.85606	-2.08736		6.84117	-1.66647
3.88374	-3.65649		3.85869	-2.08579		6.84583	-1.66042
3.88638	-3.66504		3.86132	-2.09218		6.85049	-1.65756
3.88902	-3.67359		3.86394	-2.10652		6.85515	-1.68179
3.89167	-3.6795		3.86657	-2.12086		6.85981	-1.70602
3.89431	-3.68386		3.86919	-2.1352		6.86447	-1.72019
3.89695	-3.68822		3.87182	-2.14377		6.86913	-1.73393
3.8996	-3.69258		3.87445	-2.14978		6.87379	-1.74174
3.90224	-3.69941		3.87707	-2.1558		6.87845	-1.74819
3.90488	-3.70668		3.8797	-2.16181		6.88311	-1.7493
3.90753	-3.71395		3.88233	-2.1618		6.88777	-1.74774
3.91017	-3.7209		3.88495	-2.16102		6.89243	-1.73328
3.91281	-3.72324		3.88758	-2.16023		6.89709	-1.70696
3.91546	-3.72558		3.8902	-2.15834		6.90175	-1.69199
3.9181	-3.72792		3.89283	-2.14337		6.90641	-1.69595
3.92074	-3.73045		3.89546	-2.1284		6.91107	-1.70102
3.92339	-3.73346		3.89808	-2.11343		6.91573	-1.70988
3.92603	-3.73648		3.90071	-2.10072		6.92039	-1.71952
3.92867	-3.73949		3.90334	-2.09413		6.92504	-1.73792
3.93132	-3.74242		3.90596	-2.08754		6.9297	-1.75633
3.93396	-3.74526		3.90859	-2.08095		6.93436	-1.76295
3.9366	-3.7481		3.91121	-2.07853		6.93902	-1.76878
3.93925	-3.75094		3.91384	-2.08099		6.94368	-1.77982
3.94189	-3.74832		3.91647	-2.08345		6.94834	-1.79224
3.94453	-3.74352		3.91909	-2.0859		6.953	-1.79017
3.94718	-3.73872		3.92172	-2.09074		6.95766	-1.78007
3.94982	-3.73393		3.92435	-2.09685		6.96232	-1.7786
3.95246	-3.72175		3.92697	-2.10296		6.96698	-1.78582
3.95511	-3.70903		3.9296	-2.10906		6.97164	-1.78067
3.95775	-3.69632		3.93222	-2.11436		6.9763	-1.75271
3.96039	-3.68554		3.93485	-2.11951		6.98096	-1.73333
3.96304	-3.6858		3.93748	-2.12465		6.98562	-1.74707
3.96568	-3.68607		3.9401	-2.12963		6.99028	-1.75972
3.96832	-3.68633		3.94273	-2.13039		6.99494	-1.75507
3.97097	-3.68561		3.94535	-2.13115		6.9996	-1.75041
3.97361	-3.68316		3.94798	-2.13192		7.00426	-1.7466
3.97625	-3.68072		3.95061	-2.12991		7.00891	-1.74287
3.9789	-3.67827		3.95323	-2.11868		7.01357	-1.73747
3.98154	-3.68254		3.95586	-2.10745		7.01823	-1.73157
3.98419	-3.69162		3.95849	-2.09622		7.02289	-1.73546
3.98683	-3.70071		3.96111	-2.08533		7.02755	-1.74532
3.98947	-3.70978		3.96374	-2.07489		7.03221	-1.76034
3.99212	-3.7213		3.96636	-2.06445		7.03687	-1.78107
3.99476	-3.73344		3.96899	-2.05401		7.04153	-1.79944
3.9974	-3.74557		3.97162	-2.04635		7.04619	-1.81295
4.00005	-3.75762		3.97424	-2.04041		7.05085	-1.82578
4.00269	-3.76456		3.97687	-2.03448		7.05551	-1.83557
4.00533	-3.7715		3.9795	-2.02854		7.06017	-1.84503
4.00798	-3.77844		3.98212	-2.02541		7.06483	-1.84572
4.01062	-3.7842		3.98475	-2.02294		7.06949	-1.84642
4.01326	-3.78612		3.98737	-2.02047		7.07415	-1.84546
4.01591	-3.78803		3.99	-2.01		7.07881	-1.8443
4.01855	-3.78995		3.99263	-2.01702		7.08347	-1.82783
4.02119	-3.78814		3.99525	-2.01603		7.08813	-1.80608
4.02384	-3.7818		3.99788	-2.01505		7.09278	-1.78513
4.02648	-3.77545		4.00051	-2.01426		7.09744	-1.7647
4.02912	-3.76911		4.00313	-2.0143		7.1021	-1.75171
4.03177	-3.75972		4.00576	-2.01434		7.10676	-1.74775
4.03441	-3.74881		4.00838	-2.01438		7.11142	-1.74585
4.03705	-3.73791		4.01101	-2.01646		7.11608	-1.74865
4.0397	-3.72701		4.01364	-2.0218		7.12074	-1.75263
4.04234	-3.72318		4.01626	-2.02714		7.1254	-1.76288
4.04498	-3.72027		4.01889	-2.03249		7.13006	-1.77307
4.04763	-3.71736		4.02151	-2.03388		7.13472	-1.77843
4.05027	-3.71381		4.02414	-2.03237		7.13938	-1.78379
4.05291	-3.70457		4.02677	-2.03086		7.14404	-1.7841
4.05556	-3.69533		4.02939	-2.02935		7.1487	-1.78363
4.0582	-3.68609		4.03202	-2.03163		7.15336	-1.79184
4.06084	-3.68083		4.03465	-2.03504		7.15802	-1.80341
4.06349	-3.68405		4.03727	-2.03845		7.16268	-1.81801
4.06613	-3.68728		4.0399	-2.04187		7.16734	-1.83486
4.06877	-3.6905		4.04253	-2.05003		7.172	-1.83612
4.07142	-3.69338		4.04515	-2.05838		7.17665	-1.81655
4.07406	-3.69596		4.04778	-2.06673		7.18131	-1.8002
4.0767	-3.69854		4.0504	-2.07497		7.18597	-1.79205
4.07935	-3.70111		4.05303	-2.08257		7.19063	-1.78396
4.08199	-3.71159		4.05566	-2.09017		7.19529	-1.77627
4.08463	-3.72466		4.05828	-2.09778		7.19995	-1.76858
4.08728	-3.73774		4.06091	-2.10548		7.20461	-1.78948
4.08992	-3.75081		4.06353	-2.11335		7.20927	-1.81068
4.09256	-3.75737		4.06616	-2.12123		7.21393	-1.80909
4.09521	-3.76372		4.06879	-2.12911		7.21859	-1.80326
4.09785	-3.77008		4.07141	-2.12801		7.22325	-1.80177
4.10049	-3.77494		4.07404	-2.1192		7.22791	-1.80216
4.10314	-3.77329		4.07667	-2.11039		7.23257	-1.80263
4.10578	-3.77164		4.07929	-2.10158		7.23723	-1.80318
4.10842	-3.76999		4.08192	-2.09317		7.24189	-1.81123
4.11107	-3.76852		4.08455	-2.08491		7.24655	-1.83034
4.11371	-3.76733		4.08717	-2.07665		7.25121	-1.84619
4.11635	-3.76614		4.0898	-2.06839		7.25587	-1.85271
4.119	-3.76495		4.09242	-2.05582		7.26052	-1.85929
4.12164	-3.76849		4.09505	-2.04288		7.26518	-1.86628
4.12428	-3.77491		4.09768	-2.02995		7.26984	-1.87327
4.12693	-3.78134		4.1003	-2.01824		7.2745	-1.87733
4.12957	-3.78776		4.10293	-2.01601		7.27916	-1.88129
4.13221	-3.79156		4.10555	-2.01378		7.28382	-1.86996
4.13486	-3.79485		4.10818	-2.01155		7.28848	-1.85529
4.1375	-3.79814		4.11081	-2.01178		7.29314	-1.82773
4.14015	-3.80069		4.11343	-2.01755		7.2978	-1.79395
4.14279	-3.79052		4.11606	-2.02333		7.30246	-1.77751
4.14543	-3.78034		4.11869	-2.02911		7.30712	-1.77658
4.14808	-3.77016		4.12131	-2.03351		7.31178	-1.77476
4.15072	-3.76169		4.12394	-2.03653		7.31644	-1.77149
4.15336	-3.75779		4.12657	-2.03955		7.3211	-1.77443
4.156	-3.75389		4.12919	-2.04257		7.32576	-1.79749
4.15865	-3.75		4.13182	-2.04268		7.33042	-1.82021
4.16129	-3.74664		4.13444	-2.0415		7.33508	-1.83931
4.16394	-3.74387		4.13707	-2.04032		7.33974	-1.85841
4.16658	-3.74109		4.1397	-2.03914		7.34439	-1.8784
4.16922	-3.73832		4.14232	-2.03394		7.34905	-1.89843
4.17187	-3.74193		4.14495	-2.02821		7.35371	-1.90659
4.17451	-3.74821		4.14757	-2.02249		7.35837	-1.91171
4.17715	-3.75449		4.1502	-2.01704		7.36303	-1.90799
4.1798	-3.76077		4.15283	-2.01488		7.36769	-1.89953
4.18244	-3.74851		4.15545	-2.01273		7.37235	-1.89925
4.18508	-3.7347		4.15808	-2.01058		7.37701	-1.90702
4.18773	-3.72088		4.16071	-2.009		7.38167	-1.91434
4.19037	-3.70958		4.16333	-2.009		7.38633	-1.92086
4.19301	-3.7137		4.16596	-2.009		7.39099	-1.92684
4.19566	-3.71782		4.16858	-2.009		7.39565	-1.9308
4.1983	-3.72195		4.17121	-2.00906		7.40031	-1.9337
4.20094	-3.72205		4.17384	-2.00919		7.40497	-1.92159
4.20359	-3.71488		4.17646	-2.00932		7.40963	-1.90947
4.20623	-3.70772		4.17909	-2.00945		7.41429	-1.9085
4.20887	-3.70056		4.18172	-2.00725		7.41895	-1.9085
4.21152	-3.70125		4.18434	-2.00381		7.42361	-1.89534
4.21416	-3.7078		4.18697	-2.00037		7.42826	-1.87834
4.2168	-3.71434		4.18959	-1.99693		7.43292	-1.87746
4.21945	-3.72088		4.19222	-1.99748		7.43758	-1.88616
4.22209	-3.73043		4.19485	-1.99875		7.44224	-1.8968
4.22473	-3.74078		4.19747	-2.00002		7.4469	-1.90953
4.22738	-3.75113		4.2001	-2.00116		7.45156	-1.91964
4.23002	-3.76145		4.20273	-1.9988		7.45622	-1.92453
4.23266	-3.76775		4.20535	-1.99643		7.46088	-1.92903
4.23531	-3.77406		4.20798	-1.99407		7.46554	-1.93182
4.23795	-3.78036		4.2106	-1.99284		7.4702	-1.93473
4.24059	-3.78813		4.21323	-1.9954		7.47486	-1.94009
4.24324	-3.80095		4.21586	-1.99796		7.47952	-1.94545
4.24588	-3.81377		4.21848	-2.00052		7.48418	-1.9437
4.24852	-3.82659		4.22111	-2.00006		7.48884	-1.94114
4.25117	-3.83291		4.22373	-1.99547		7.4935	-1.93893
4.25381	-3.83099		4.22636	-1.99087		7.49816	-1.93683
4.25645	-3.82907		4.22899	-1.98627		7.50282	-1.92821
4.2591	-3.82716		4.23161	-1.97756		7.50748	-1.91532
4.26174	-3.82885		4.23424	-1.96627		7.51213	-1.9057
4.26438	-3.83242		4.23687	-1.95498		7.51679	-1.89995
4.26703	-3.83599		4.23949	-1.94369		7.52145	-1.89891
4.26967	-3.83956		4.24212	-1.93774		7.52611	-1.90823
4.27231	-3.81912		4.24475	-1.93308		7.53077	-1.91643
4.27496	-3.79526		4.24737	-1.92842		7.53543	-1.91899
4.2776	-3.7714		4.25	-1.92376		7.54009	-1.9216
4.28024	-3.74928		4.25262	-1.92618		7.54475	-1.92696
4.28289	-3.74419		4.25525	-1.92861		7.54941	-1.93232
4.28553	-3.7391		4.25788	-1.93104		7.55407	-1.91652
4.28817	-3.73402		4.2605	-1.93669		7.55873	-1.89765
4.29082	-3.73487		4.26313	-1.95599		7.56339	-1.88877
4.29346	-3.74902		4.26575	-1.97529		7.56805	-1.88365
4.29611	-3.76316		4.26838	-1.9946		7.57271	-1.88452
4.29875	-3.7773		4.27101	-2.0134		7.57737	-1.88973
4.30139	-3.79485		4.27363	-2.03138		7.58203	-1.89881
4.30404	-3.81547		4.27626	-2.04937		7.58669	-1.91295
4.30668	-3.83609		4.27889	-2.06736		7.59135	-1.92569
4.30932	-3.85671		4.28151	-2.07675		7.59601	-1.93501
4.31197	-3.87182		4.28414	-2.0798		7.60066	-1.94347
4.31461	-3.88504		4.28676	-2.08285		7.60532	-1.94673
4.31725	-3.89826		4.28939	-2.08589		7.60998	-1.94999
4.3199	-3.91148		4.29202	-2.08603		7.61464	-1.94791
4.32254	-3.89448		4.29464	-2.08528		7.6193	-1.94581
4.32518	-3.87625		4.29727	-2.08453		7.62396	-1.93243
4.32783	-3.85801		4.2999	-2.08378		7.62862	-1.91705
4.33047	-3.84234		4.30252	-2.07795		7.63328	-1.90118
4.33311	-3.83864		4.30515	-2.07191		7.63794	-1.88511
4.33576	-3.83494		4.30777	-2.06587		7.6426	-1.88077
4.3384	-3.83124		4.3104	-2.05795		7.64726	-1.88574
4.34104	-3.82715		4.31303	-2.03957		7.65192	-1.89305
4.34369	-3.82246		4.31565	-2.02118		7.65658	-1.90369
4.34633	-3.81777		4.31828	-2.0028		7.66124	-1.91534
4.34897	-3.81308		4.32091	-1.98685		7.6659	-1.92978
4.35162	-3.81759		4.32353	-1.97551		7.67056	-1.94203
4.35426	-3.82797		4.32616	-1.96418		7.67522	-1.93807
4.3569	-3.83834		4.32878	-1.95285		7.67988	-1.93411
4.35955	-3.84872		4.33141	-1.94734		7.68454	-1.93854
4.36219	-3.85792		4.33404	-1.94685		7.68919	-1.94319
4.36483	-3.86688		4.33666	-1.94637		7.69385	-1.94554
4.36748	-3.87584		4.33929	-1.94588		7.69851	-1.94741
4.37012	-3.88445		4.34192	-1.95446		7.70317	-1.94515
4.37276	-3.88546		4.34454	-1.96641		7.70783	-1.94095
4.37541	-3.88648		4.34717	-1.97836		7.71249	-1.94066
4.37805	-3.8875		4.34979	-1.99031		7.71715	-1.94377
4.38069	-3.88716		4.35242	-1.98732		7.72181	-1.94899
4.38334	-3.883		4.35505	-1.98305		7.72647	-1.95753
4.38598	-3.87883		4.35767	-1.97878		7.73113	-1.96389
4.38862	-3.87467		4.3603	-1.97484		7.73579	-1.96342
4.39127	-3.86832		4.36293	-1.97346		7.74045	-1.96199
4.39391	-3.8596		4.36555	-1.97209		7.74511	-1.95151
4.39655	-3.85087		4.36818	-1.97071		7.74977	-1.94103
4.3992	-3.84215		4.3708	-1.96855		7.75443	-1.9467
4.40184	-3.83415		4.37343	-1.96461		7.75909	-1.95322
4.40448	-3.82645		4.37606	-1.96067		7.76375	-1.95675
4.40713	-3.81876		4.37868	-1.95673		7.7684	-1.95954
4.40977	-3.81107		4.38131	-1.95259		7.77306	-1.95943
4.41241	-3.81018		4.38393	-1.94826		7.77772	-1.9578
4.41506	-3.80995		4.38656	-1.94392		7.78238	-1.9593
4.4177	-3.80971		4.38919	-1.93959		7.78704	-1.96381
4.42034	-3.81025		4.39181	-1.93084		7.7917	-1.96511
4.42299	-3.816		4.39444	-1.92012		7.79636	-1.96084
4.42563	-3.82175		4.39707	-1.90939		7.80102	-1.95847
4.42827	-3.8275		4.39969	-1.89866		7.80568	-1.9629
4.43092	-3.83259		4.40232	-1.89429		7.81034	-1.96717
4.43356	-3.83643		4.40494	-1.89078		7.815	-1.9695
4.4362	-3.84028		4.40757	-1.88726		7.81966	-1.97183
4.43885	-3.84412		4.4102	-1.88466		7.82432	-1.96617
4.44149	-3.84404		4.41282	-1.89346		7.82898	-1.95988
4.44413	-3.84092		4.41545	-1.90226		7.83364	-1.97796
4.44678	-3.8378		4.41808	-1.91105		7.8383	-2.00288
4.44942	-3.83468		4.4207	-1.92104		7.84296	-2.01688
4.45207	-3.83085		4.42333	-1.93431		7.84762	-2.02457
4.45471	-3.82682		4.42595	-1.94757		7.85227	-2.03218
4.45735	-3.82279		4.42858	-1.96083		7.85693	-2.03971
4.46	-3.81876		4.43121	-1.96939		7.86159	-2.03548
4.46264	-3.81446		4.43383	-1.97241		7.86625	-2.00861
4.46528	-3.81017		4.43646	-1.97543		7.87091	-1.98399
4.46793	-3.80587		4.43909	-1.97845		7.87557	-1.96861
4.47057	-3.80523		4.44171	-1.98203		7.88023	-1.95356
4.47321	-3.81795		4.44434	-1.9859		7.88489	-1.94471
4.47586	-3.83067		4.44696	-1.98977		7.88955	-1.93586
4.4785	-3.84338		4.44959	-1.99365		7.89421	-1.94994
4.48114	-3.85333		4.45222	-1.99336		7.89887	-1.96649
4.48379	-3.85965		4.45484	-1.99231		7.90353	-1.9705
4.48643	-3.86596		4.45747	-1.99126		7.90819	-1.9705
4.48907	-3.87228		4.4601	-1.99025		7.91285	-1.97135
4.49172	-3.88162		4.46272	-1.99013		7.91751	-1.97275
4.49436	-3.89259		4.46535	-1.99001		7.92217	-1.97231
4.497	-3.90356		4.46797	-1.98989		7.92683	-1.96975
4.49965	-3.91453		4.4706	-1.98794		7.93149	-1.96956
4.50229	-3.91138		4.47323	-1.97978		7.93614	-1.97445
4.50493	-3.90604		4.47585	-1.97163		7.9408	-1.98055
4.50758	-3.9007		4.47848	-1.96347		7.94546	-1.99243
4.51022	-3.896		4.48111	-1.953		7.95012	-2.00439
4.51286	-3.89836		4.48373	-1.93935		7.95478	-2.01906
4.51551	-3.90073		4.48636	-1.92569		7.95944	-2.03374
4.51815	-3.90309		4.48898	-1.91204		7.9641	-2.03796
4.52079	-3.90416		4.49161	-1.90338		7.96876	-2.04076
4.52344	-3.90217		4.49424	-1.89788		7.97342	-2.03227
4.52608	-3.90019		4.49686	-1.89237		7.97808	-2.01969
4.52872	-3.89821		4.49949	-1.88687		7.98274	-2.00231
4.53137	-3.90155		4.50212	-1.87955		7.9874	-1.98158
4.53401	-3.90988		4.50474	-1.87179		7.99206	-1.96397
4.53665	-3.91821		4.50737	-1.86403		7.99672	-1.9503
4.5393	-3.92653		4.50999	-1.85627		8.00138	-1.94904
4.54194	-3.91731		4.51262	-1.85979		8.00604	-1.97739
4.54458	-3.90174		4.51525	-1.86333		8.0107	-2.00422
4.54723	-3.88615		4.51787	-1.86688		8.01535	-2.02238
4.54987	-3.87057		4.5205	-1.86875		8.02001	-2.04054
4.55251	-3.85753		4.52313	-1.8635		8.02467	-2.05265
4.55516	-3.84463		4.52575	-1.85825		8.02933	-2.06477
4.5578	-3.83174		4.52838	-1.853		8.03399	-2.0677
4.56044	-3.81912		4.531	-1.85305		8.03865	-2.0691
4.56309	-3.80788		4.53363	-1.86167		8.04331	-2.0652
4.56573	-3.79665		4.53626	-1.8703		8.04797	-2.05914
4.56837	-3.78541		4.53888	-1.87893		8.05263	-2.04992
4.57102	-3.77947		4.54151	-1.88266		8.05729	-2.03828
4.57366	-3.78198		4.54414	-1.88277		8.06195	-2.02224
4.5763	-3.78449		4.54676	-1.88287		8.06661	-2.00011
4.57895	-3.787		4.54939	-1.88298		8.07127	-1.98343
4.58159	-3.79762		4.55201	-1.89166		8.07593	-1.98133
4.58423	-3.81361		4.55464	-1.90295		8.08059	-1.97953
4.58688	-3.82961		4.55727	-1.91424		8.08525	-1.97976
4.58952	-3.8456		4.55989	-1.92554		8.08991	-1.98
4.59217	-3.85072		4.56252	-1.9263		8.09457	-2.00009
4.59481	-3.85343		4.56514	-1.92662		8.09922	-2.02059
4.59745	-3.85614		4.56777	-1.92693		8.10388	-2.02963
4.60009	-3.85896		4.5704	-1.92698		8.10854	-2.03639
4.60274	-3.86491		4.57302	-1.92555		8.1132	-2.04234
4.60538	-3.87086		4.57565	-1.92412		8.11786	-2.04794
4.60802	-3.8768		4.57828	-1.92269		8.12252	-2.04571
4.61067	-3.88157		4.5809	-1.92017		8.12718	-2.03686
4.61331	-3.88282		4.58353	-1.91558		8.13184	-2.02877
4.61596	-3.88408		4.58615	-1.91098		8.1365	-2.02186
4.6186	-3.88533		4.58878	-1.90638		8.14116	-2.0134
4.62124	-3.88585		4.59141	-1.90485		8.14582	-2.00028
4.62389	-3.88551		4.59403	-1.90596		8.15048	-1.98893
4.62653	-3.88518		4.59666	-1.90708		8.15514	-1.99312
4.62917	-3.88485		4.59929	-1.9082		8.1598	-1.99732
4.63182	-3.88657		4.60191	-1.90749		8.16446	-1.9868
4.63446	-3.88921		4.60454	-1.9061		8.16912	-1.97562
4.6371	-3.89185		4.60716	-1.9047		8.17378	-1.97898
4.63975	-3.8945		4.60979	-1.90331		8.17844	-1.98573
4.64239	-3.88535		4.61242	-1.89475		8.1831	-1.9962
4.64503	-3.87495		4.61504	-1.88558		8.18775	-2.00855
4.64768	-3.86455		4.61767	-1.8764		8.19241	-2.0244
4.65032	-3.85518		4.6203	-1.86787		8.19707	-2.0435
4.65296	-3.85336		4.62292	-1.86453		8.20173	-2.05455
4.65561	-3.85153		4.62555	-1.86118		8.20639	-2.05198
4.65825	-3.84971		4.62817	-1.85783		8.21105	-2.05121
4.66089	-3.85113		4.6308	-1.85616		8.21571	-2.05657
4.66354	-3.85893		4.63343	-1.85834		8.22037	-2.06185
4.66618	-3.86673		4.63605	-1.86052		8.22503	-2.06628
4.66882	-3.87453		4.63868	-1.8627		8.22969	-2.07071
4.67147	-3.88372		4.64131	-1.86582		8.23435	-2.08753
4.67411	-3.89403		4.64393	-1.86987		8.23901	-2.10523
4.67675	-3.90434		4.64656	-1.87393		8.24367	-2.09488
4.6794	-3.91465		4.64918	-1.87799		8.24833	-2.07694
4.68204	-3.92777		4.65181	-1.88278		8.25299	-2.06453
4.68468	-3.94172		4.65444	-1.8879		8.25765	-2.05521
4.68733	-3.95568		4.65706	-1.89302		8.26231	-2.05027
4.68997	-3.96964		4.65969	-1.89814		8.26697	-2.0498
4.69261	-3.97051		4.66232	-1.89968		8.27163	-2.05088
4.69526	-3.97122		4.66494	-1.90073		8.27628	-2.05484
4.6979	-3.97193		4.66757	-1.90178		8.28094	-2.05923
4.70054	-3.97082		4.67019	-1.90265		8.2856	-2.06528
4.70319	-3.96262		4.67282	-1.90124		8.29026	-2.07038
4.70583	-3.95443		4.67545	-1.89984		8.29492	-2.05944
4.70847	-3.94623		4.67807	-1.89843		8.29958	-2.04848
4.71112	-3.94151		4.6807	-1.89438		8.30424	-2.03838
4.71376	-3.94154		4.68332	-1.88306		8.3089	-2.02836
4.7164	-3.94156		4.68595	-1.87172		8.31356	-2.0114
4.71905	-3.94159		4.68858	-1.86039		8.31822	-1.9923
4.72169	-3.93292		4.6912	-1.85533		8.32288	-1.99263
4.72433	-3.91935		4.69383	-1.8577		8.32754	-2.00498
4.72698	-3.90577		4.69646	-1.86006		8.3322	-2.01765
4.72962	-3.8922		4.69908	-1.86242		8.33686	-2.0307
4.73226	-3.88816		4.70171	-1.86656		8.34152	-2.0467
4.73491	-3.88571		4.70434	-1.87164		8.34618	-2.06884
4.73755	-3.88327		4.70696	-1.87672		8.35084	-2.08813
4.74019	-3.88012		4.70959	-1.8818		8.3555	-2.09442
4.74284	-3.86809		4.71221	-1.88479		8.36015	-2.09995
4.74548	-3.85606		4.71484	-1.88739		8.36481	-2.08317
4.74813	-3.84404		4.71747	-1.88999		8.36947	-2.0664
4.75077	-3.83537		4.72009	-1.89237		8.37413	-2.06119
4.75341	-3.83492		4.72272	-1.88856		8.37879	-2.05747
4.75605	-3.83447		4.72534	-1.88475		8.38345	-2.05736
4.7587	-3.83402		4.72797	-1.88094		8.38811	-2.05853
4.76134	-3.83953		4.7306	-1.87633		8.39277	-2.07299
4.76398	-3.85081		4.73322	-1.86898		8.39743	-2.09652
4.76663	-3.8621		4.73585	-1.86162		8.40209	-2.10835
4.76927	-3.87339		4.73848	-1.85427		8.40675	-2.10579
4.77192	-3.87487		4.7411	-1.8511		8.41141	-2.09795
4.77456	-3.87263		4.74373	-1.85373		8.41607	-2.07791
4.7772	-3.87038		4.74636	-1.85635		8.42073	-2.05915
4.77985	-3.86813		4.74898	-1.85898		8.42539	-2.04727
4.78249	-3.86362		4.75161	-1.86349		8.43005	-2.03555
4.78513	-3.85897		4.75423	-1.86921		8.43471	-2.04068
4.78778	-3.85432		4.75686	-1.87492		8.43937	-2.0458
4.79042	-3.85059		4.75949	-1.88063		8.44403	-2.06018
4.79306	-3.85181		4.76211	-1.8856		8.44868	-2.07602
4.79571	-3.85302		4.76474	-1.8904		8.45334	-2.0805
4.79835	-3.85424		4.76736	-1.89519		8.458	-2.0805
4.80099	-3.85728		4.76999	-1.89998		8.46266	-2.0813
4.80364	-3.86336		4.77262	-1.8933		8.46732	-2.0827
4.80628	-3.86944		4.77524	-1.88658		8.47198	-2.07954
4.80892	-3.87552		4.77787	-1.87986		8.47664	-2.07022
4.81157	-3.88168		4.7805	-1.8725		8.4813	-2.06287
4.81421	-3.88789		4.78312	-1.86241		8.48596	-2.06062
4.81685	-3.8941		4.78575	-1.85233		8.49062	-2.06104
4.8195	-3.90032		4.78837	-1.84225		8.49528	-2.0789
4.82214	-3.90473		4.791	-1.83578		8.49994	-2.09676
4.82478	-3.90872		4.79363	-1.83518		8.5046	-2.09309
4.82743	-3.91271		4.79625	-1.83459		8.50926	-2.08913
4.83007	-3.91662		4.79888	-1.834		8.51392	-2.07969
4.83271	-3.91752		4.80151	-1.83383		8.51858	-2.06921
4.83536	-3.91842		4.80413	-1.83396		8.52324	-2.04384
4.838	-3.91932		4.80676	-1.83409		8.5279	-2.01192
4.84064	-3.92053		4.80938	-1.83422		8.53256	-1.99022
4.84329	-3.92271		4.81201	-1.83557		8.53721	-1.97694
4.84593	-3.92489		4.81464	-1.83729		8.54187	-1.97237
4.84857	-3.92707		4.81726	-1.83901		8.54653	-1.98076
4.85122	-3.91856		4.81989	-1.84073		8.55119	-1.99407
4.85386	-3.89751		4.82252	-1.83595		8.55585	-2.02171
4.8565	-3.87645		4.82514	-1.83088		8.56051	-2.04826
4.85915	-3.8554		4.82777	-1.82581		8.56517	-2.06581
4.86179	-3.84169		4.83039	-1.82099		8.56983	-2.08336
4.86443	-3.83149		4.83302	-1.81758		8.57449	-2.08333
4.86708	-3.82129		4.83565	-1.81416		8.57915	-2.08263
4.86972	-3.81108		4.83827	-1.81075		8.58381	-2.07603
4.87236	-3.81703		4.8409	-1.80617		8.58847	-2.06811
4.87501	-3.8249		4.84352	-1.79937		8.59313	-2.06816
4.87765	-3.83276		4.84615	-1.79257		8.59779	-2.07212
4.88029	-3.84169		4.84878	-1.78577		8.60245	-2.07009
4.88294	-3.85914		4.8514	-1.78497		8.60711	-2.06263
4.88558	-3.87658		4.85403	-1.78941		8.61177	-2.06153
4.88822	-3.89403		4.85666	-1.79385		8.61643	-2.07085
4.89087	-3.90865		4.85928	-1.79829		8.62108	-2.08092
4.89351	-3.91749		4.86191	-1.79936		8.62574	-2.09351
4.89615	-3.92634		4.86454	-1.79916		8.6304	-2.10327
4.8988	-3.93518		4.86716	-1.79896		8.63506	-2.08323
4.90144	-3.93787		4.86979	-1.79877		8.63972	-2.0632
4.90408	-3.93544		4.87241	-1.80593		8.64438	-2.0747
4.90673	-3.93301		4.87504	-1.81374		8.64904	-2.08822
4.90937	-3.93058		4.87767	-1.82156		8.6537	-2.07731
4.91201	-3.93126		4.88029	-1.8273		8.65836	-2.06007
4.91466	-3.93291		4.88292	-1.81651		8.66302	-2.05083
4.9173	-3.93456		4.88554	-1.80571		8.66768	-2.04594
4.91994	-3.93622		4.88817	-1.79492		8.67234	-2.04315
4.92259	-3.93908		4.8908	-1.7886		8.677	-2.04245
4.92523	-3.94198		4.89342	-1.79257		8.68166	-2.03802
4.92788	-3.94487		4.89605	-1.79653		8.68632	-2.02684
4.93052	-3.94707		4.89868	-1.8005		8.69098	-2.01547
4.93316	-3.94643		4.9013	-1.80279		8.69564	-2.00335
4.93581	-3.94578		4.90393	-1.80338		8.70029	-1.99171
4.93845	-3.94513		4.90656	-1.80398		8.70495	-1.98705
4.94109	-3.94431		4.90918	-1.80457		8.70961	-1.98239
4.94374	-3.94326		4.91181	-1.80573		8.71427	-2.00123
4.94638	-3.9422		4.91443	-1.80717		8.71893	-2.02219
4.94902	-3.94114		4.91706	-1.8086		8.72359	-2.03831
4.95167	-3.93451		4.91969	-1.81003		8.72825	-2.05299
4.95431	-3.92459		4.92231	-1.81067		8.73291	-2.0697
4.95695	-3.91468		4.92494	-1.81121		8.73757	-2.08764
4.9596	-3.90477		4.92756	-1.81175		8.74223	-2.09043
4.96224	-3.90234		4.93019	-1.81226		8.74689	-2.07668
4.96488	-3.90127		4.93282	-1.81246		8.75155	-2.06673
4.96753	-3.9002		4.93544	-1.81266		8.75621	-2.0644
4.97017	-3.89887		4.93807	-1.81286		8.76087	-2.06584
4.97281	-3.89373		4.9407	-1.81253		8.76553	-2.08378
4.97546	-3.88859		4.94332	-1.81076		8.77019	-2.10129
4.9781	-3.88345		4.94595	-1.80899		8.77485	-2.10851
4.98074	-3.88094		4.94857	-1.80721		8.77951	-2.11573
4.98339	-3.88517		4.9512	-1.80281		8.78416	-2.114
4.98603	-3.8894		4.95383	-1.79529		8.78882	-2.11121
4.98867	-3.89363		4.95645	-1.78776		8.79348	-2.10197
4.99132	-3.89399		4.95908	-1.78024		8.79814	-2.09055
4.99396	-3.89046		4.96171	-1.77558		8.8028	-2.09174
4.9966	-3.88694		4.96433	-1.77247		8.80746	-2.1013
4.99925	-3.88341		4.96696	-1.76936		8.81212	-2.10141
5.00189	-3.8854		4.96958	-1.76624		8.81678	-2.09023
5.00453	-3.88959		4.97221	-1.77205		8.82144	-2.08487
5.00718	-3.89377		4.97484	-1.77953		8.8261	-2.09256
5.00982	-3.89796		4.97746	-1.78702		8.83076	-2.09645
5.01246	-3.8964		4.98009	-1.79437		8.83542	-2.08076
5.01511	-3.89442		4.98272	-1.79804		8.84008	-2.06535
5.01775	-3.89244		4.98534	-1.8017		8.84474	-2.06636
5.02039	-3.89092		4.98797	-1.80536		8.8494	-2.06737
5.02304	-3.89204		4.99059	-1.80757		8.85406	-2.06628
5.02568	-3.89316		4.99322	-1.80476		8.85872	-2.06489
5.02832	-3.89429		4.99585	-1.80195		8.86338	-2.06889
5.03097	-3.89844		4.99847	-1.79914		8.86803	-2.07494
5.03361	-3.90785		5.0011	-1.79736		8.87269	-2.07683
5.03625	-3.91726		5.00373	-1.79704		8.87735	-2.07566
5.0389	-3.92667		5.00635	-1.79671		8.88201	-2.0753
5.04154	-3.93043		5.00898	-1.79638		8.88667	-2.076
5.04418	-3.93014		5.0116	-1.79517		8.89133	-2.07524
5.04683	-3.92985		5.01423	-1.7934		8.89599	-2.07081
5.04947	-3.92956		5.01686	-1.79162		8.90065	-2.0693
5.05211	-3.9286		5.01948	-1.78985		8.90531	-2.08576
5.05476	-3.92748		5.02211	-1.79285		8.90997	-2.10222
5.0574	-3.92635		5.02474	-1.79703		8.91463	-2.10611
5.06004	-3.92498		5.02736	-1.8012		8.91929	-2.10992
5.06269	-3.9089		5.02999	-1.80538		8.92395	-2.1178
5.06533	-3.89281		5.03261	-1.81359		8.92861	-2.12642
5.06798	-3.87673		5.03524	-1.82183		8.93327	-2.121
5.07062	-3.86509		5.03787	-1.83006		8.93793	-2.10958
5.07326	-3.86802		5.04049	-1.83673		8.94259	-2.10864
5.0759	-3.87095		5.04312	-1.83659		8.94725	-2.11609
5.07855	-3.87389		5.04574	-1.83646		8.9519	-2.1145
5.08119	-3.88083		5.04837	-1.83633		8.95656	-2.09982
5.08384	-3.89266		5.051	-1.8322		8.96122	-2.08759
5.08648	-3.90449		5.05362	-1.82152		8.96588	-2.08223
5.08912	-3.91632		5.05625	-1.81085		8.97054	-2.07711
5.09177	-3.92691		5.05888	-1.80017		8.9752	-2.07377
5.09441	-3.93689		5.0615	-1.78909		8.97986	-2.07043
5.09705	-3.94687		5.06413	-1.7777		8.98452	-2.07199
5.0997	-3.95685		5.06675	-1.76632		8.98918	-2.0737
5.10234	-3.96329		5.06938	-1.75494		8.99384	-2.07016
5.10498	-3.96926		5.07201	-1.75491		8.9985	-2.0655
5.10763	-3.97523		5.07463	-1.75839		9.00316	-2.06447
5.11027	-3.97906		5.07726	-1.76187		9.00782	-2.06517
5.11291	-3.96398		5.07989	-1.76535		9.01248	-2.0764
5.11556	-3.94888		5.08251	-1.76619		9.01714	-2.0969
5.1182	-3.93379		5.08514	-1.76691		9.0218	-2.11085
5.12084	-3.92203		5.08776	-1.76764		9.02646	-2.11434
5.12349	-3.9174		5.09039	-1.76959		9.03112	-2.11511
5.12613	-3.91278		5.09302	-1.77855		9.03577	-2.10719
5.12877	-3.90815		5.09564	-1.78752		9.04043	-2.09843
5.13142	-3.90538		5.09827	-1.79649		9.04509	-2.0815
5.13406	-3.90421		5.1009	-1.80203		9.04975	-2.06456
5.1367	-3.90305		5.10352	-1.80094		9.05441	-2.0722
5.13935	-3.90189		5.10615	-1.79985		9.05907	-2.0812
5.14199	-3.90546		5.10877	-1.79876		9.06373	-2.08841
5.14463	-3.91059		5.1114	-1.79412		9.06839	-2.09517
5.14728	-3.91572		5.11403	-1.78637		9.07305	-2.11046
5.14992	-3.92084		5.11665	-1.77863		9.07771	-2.13026
5.15256	-3.92183		5.11928	-1.77088		9.08237	-2.13242
5.15521	-3.92269		5.12191	-1.76876		9.08703	-2.11751
5.15785	-3.92355		5.12453	-1.76877		9.09169	-2.10336
5.16049	-3.92398		5.12716	-1.76879		9.09635	-2.09054
5.16314	-3.92253		5.12978	-1.7688		9.10101	-2.07909
5.16578	-3.92107		5.13241	-1.76758		9.10567	-2.07257
5.16842	-3.91962		5.13504	-1.76626		9.11033	-2.06783
5.17107	-3.9188		5.13766	-1.76493		9.11499	-2.08685
5.17371	-3.91892		5.14029	-1.7645		9.11964	-2.10588
5.17635	-3.91904		5.14292	-1.77133		9.1243	-2.12053
5.179	-3.91916		5.14554	-1.77816		9.12896	-2.13482
5.18164	-3.91777		5.14817	-1.78498		9.13362	-2.11463
5.18428	-3.91547		5.15079	-1.78935		9.13828	-2.08458
5.18693	-3.91317		5.15342	-1.78804		9.14294	-2.07482
5.18957	-3.91087		5.15605	-1.78673		9.1476	-2.07692
5.19221	-3.91515		5.15867	-1.78541		9.15226	-2.07077
5.19486	-3.9207		5.1613	-1.77993		9.15692	-2.05586
5.1975	-3.92625		5.16393	-1.77017		9.16158	-2.05445
5.20014	-3.93129		5.16655	-1.76041		9.16624	-2.07938
5.20279	-3.9274		5.16918	-1.75065		9.1709	-2.09788
5.20543	-3.92352		5.1718	-1.74907		9.17556	-2.0895
5.20807	-3.91963		5.17443	-1.75121		9.18022	-2.08236
5.21072	-3.91712		5.17706	-1.75335		9.18488	-2.10076
5.21336	-3.9183		5.17968	-1.75549		9.18954	-2.11917
5.216	-3.91947		5.18231	-1.75742		9.1942	-2.12792
5.21865	-3.92065		5.18493	-1.75933		9.19885	-2.13561
5.22129	-3.91763		5.18756	-1.76123		9.20351	-2.12555
5.22394	-3.91023		5.19019	-1.76398		9.20817	-2.10971
5.22658	-3.90283		5.19281	-1.77774		9.21283	-2.09656
5.22922	-3.89543		5.19544	-1.7915		9.21749	-2.08514
5.23186	-3.89539		5.19807	-1.80526		9.22215	-2.06985
5.23451	-3.89843		5.20069	-1.8146		9.22681	-2.05005
5.23715	-3.90147		5.20332	-1.81154		9.23147	-2.03503
5.23979	-3.90451		5.20595	-1.80848		9.23613	-2.03037
5.24244	-3.90471		5.20857	-1.80541		9.24079	-2.02887
5.24508	-3.90467		5.2112	-1.8013		9.24545	-2.04285
5.24773	-3.90463		5.21382	-1.79591		9.25011	-2.05651
5.25037	-3.90354		5.21645	-1.79053		9.25477	-2.0569
5.25301	-3.89591		5.21908	-1.78514		9.25943	-2.05729
5.25566	-3.88829		5.2217	-1.78185		9.26409	-2.06455
5.2583	-3.88066		5.22433	-1.77968		9.26875	-2.07279
5.26094	-3.87434		5.22695	-1.77751		9.27341	-2.07125
5.26359	-3.87037		5.22958	-1.77535		9.27807	-2.06613
5.26623	-3.86641		5.23221	-1.77924		9.28272	-2.06659
5.26887	-3.86244		5.23483	-1.78428		9.28738	-2.07102
5.27152	-3.85609		5.23746	-1.78932		9.29204	-2.06931
5.27416	-3.84796		5.24009	-1.79404		9.2967	-2.05976
5.2768	-3.83983		5.24271	-1.78899		9.30136	-2.05811
5.27945	-3.83171		5.24534	-1.78395		9.30602	-2.07558
[truncated: 11,722 more rows]

## Sheet: 2c_MST
	JMKDPY1				KDPY1
concentrations	reading 1	reading 2			concentrations	reading 1	reading 2
2.24	982.888	978.961			2.38	952.565	953.759
4.49	982.217	978.543			4.76	951.632	952.22
8.97	982.778	978.907			9.52	950.03	951.058
17.94	981	978.655			19.04	951.491	951.813
35.89	981.54	979.563			38.09	950.441	951.277
71.78	982.088	977.687			76.17	948.294	949.306
143.55	980.641	977.826			152.34	947.214	947.573
287.11	979.796	977.016			304.69	944.118	944.545
574.22	976.209	973.286			609.38	942.927	943.625
1148.44	971.666	968.064			1218.75	943.845	944.245
2296.88	964.145	960.597			2437.5	943.869	944.443
4593.75	957.127	953.919			4875	943.838	943.888
9187.5	955.838	952.413			9750	943.554	944.184
18375	952.393	950.005			19500	943.949	943.978
36750	949.706	949.902			39000	943.652	943.773
					78000	943.669	944.892
