# Supplementary material for: The combined action of the intracellular regions regulates FGFR2 kinase activity
Source: Commun Biol. 2023 Jul 14;6:728. doi: 10.1038/s42003-023-05112-6 (PMC10349056; doi:10.1038/s42003-023-05112-6)
Supplement: Supplementary file 6 — Supplementary Data 3 [file 42003_2023_5112_MOESM6_ESM.xlsx]

## Sheet: 3a
	Pfgfr2						Perk
				mean	sd					mean	sd
C1	1	0.99999	1	1	6.37482e-06		1	1	1	1	5.22394e-07
C2	2.22193	2.83911	1.43185	2.1643	0.7054		1.63468	1.11136	1.06141	1.26915	0.31754
C3	2.33147	2.69035	1.31118	2.111	0.71553		3.62847	2.55788	2.46745	2.8846	0.64579
C124	1.51972	4.80286	1.29552	2.53937	1.96344		2.64657	1.29053	1.2384	1.72517	0.79838
C1 to:
C2	0.0459829						0.215993
C3	0.0546946						0.00720788
C124	0.246028						0.190779

## Sheet: 3b
	C1	C2	C3	C124
0	7.60006e-06	7.60006e-06	7.60006e-06	7.60006e-06
1	0.00233612	0.000627963	0.00520403	0.00533017
3	0.00800779	0.00398659	0.0131545	0.00719353
5	0.0113784	0.00428454	0.0142852	0.0297846
10	0.0199164	0.0179378	0.196696	0.145378
15	0.106826	0.133971	0.438514	0.392734
30	0.17297	0.224932	0.450724	0.436436
45	0.207359	0.26875	0.505458	0.539179
1HR	0.260047	0.320065	0.554658	0.576306
1.5HR	0.269644	0.315307	0.635896	0.584411
2HR	0.283494	0.39412	0.701928	0.632397
3HR	0.278567	0.402618	0.723357	0.60001

## Sheet: 3c_MST
JMKDPY1					KDPY1
concentrations	reading 1	reading 2	reading 3		concentrations	reading 1	reading 2	reading 3
21.3623	913.286	914.07	914.412		2.41	896.764	898.485	897.427
42.7246	912.53	913.596	915.557		4.82	898.05	898.779	896.888
85.4492	912.119	913.648	914.122		9.64	897.69	897.615	895.585
170.898	912.721	913.938	914.85		19.29	896.754	897.582	895.643
341.797	911.862	913.174	913.753		38.57	896.205	898.253	896.971
683.594	909.774	912.062	913.418		77.15	893.813	895.851	894.768
1367.19	911.646	912.348	913.161		154.3	891.386	895.144	895.039
2734.38	910.395	911.461	911.183		308.59	888.213	891.816	893.451
5468.75	909.156	909.389	909.377		617.19	885.406	889.195	890.582
10937.5	905.832	906.761	907.363		1234.38	884.081	887.693	890.309
21875	908.967	907.241	906.778		2468.75	884.143	886.703	889.449
43750	907.883	906.683	906.311		4937.5	883.166	886.257	887.79
87500	906.976	905.131	904.955		9875	884.988	886.069	887.682
175000	907.326	906.342	906.618		19750	883.349	884.822	884.889
350000	906.696	905.181	905.364		39500	884.307	881.184	882.534
					79000	889.218	884.101	883.5

## Sheet: 3e
			mean	sd
GST	0.00379	-0.01504	-0.00563	0.01332
C58	1	1	1	5.63294e-07
801	0.73295	1.38406	1.0585	0.4604
803	0.12287	0.10668	0.11477	0.01145
805	0.3378	1.01472	0.67626	0.47866
808	0.79239	0.87754	0.83496	0.06022
811	0.1442	0.32666	0.23543	0.12902
814	0.34574	2.45957	1.40266	1.4947
C58 to:
GST	8.76418e-05
801	0.873941
803	8.36126e-05
805	0.439757
808	0.060568
811	0.0139407
814	0.739885

## Sheet: s3a_MST
801-808					801-815					808-822					815-822				808-815				808-819
concentrations	reading 1	reading 2			concentrations	reading 1	reading 2	reading 3		concentrations	reading 1	reading 2	reading 3		concentrations	reading 1	reading 2		concentrations	reading 1	reading 2		concentrations	reading 1	reading 2	readung 3
131.226	904.802	912.016			131.226	918.394	920.766	922.518		131.226	917.908	920.927	--		131.226	919.651	--		131.226	920.872	922.067		131.226	914.202	917.59	920.075
262.451	903.026	910.353			262.451	918.103	921.715	923.149		262.451	917.482	920.607	922.164		262.451	918.136	919.349		262.451	921.207	923.351		262.451	914.167	917.986	920.431
524.902	899.71	908.77			524.902	917.284	920.527	922.435		524.902	919.002	921.521	922.848		524.902	918.511	920.317		524.902	919.753	922.235		524.902	916.208	920.103	921.839
1049.8	902.942	911.527			1049.8	916.607	920.469	921.493		1049.8	918.736	922.412	924.126		1049.8	919.718	--		1049.8	917.631	919.676		1049.8	914.166	918.348	920.377
2099.61	899.277	909.489			2099.61	915.153	919.107	921.059		2099.61	915.641	919.504	921.371		2099.61	917.142	919.464		2099.61	916.074	918.844		2099.61	914.17	917.308	918.89
4199.22	902.092	911.258			4199.22	916.29	919.892	921.891		4199.22	914.393	916.229	919.385		4199.22	919.53	--		4199.22	919.116	920.762		4199.22	912.111	915.383	917.175
8398.44	895.772	905.805			8398.44	919.053	922.489	924.205		8398.44	914.283	918.387	920.835		8398.44	--	917.914		8398.44	920.396	922.676		8398.44	911.036	915.741	917.903
16796.9	904.09	907.671			16796.9	920.464	923.263	925.33		16796.9	--	916.763	919.367		16796.9	--	918.645		16796.9	919.013	920.673		16796.9	914.504	917.306	919.384
33593.8	892.719	906.1			33593.8	924.278	927.584	928.303		33593.8	918.687	921.117	922.965		33593.8	919.097	920.68		33593.8	921.089	922.712		33593.8	916.953	919.663	--
67187.5	898.503	910.508			67187.5	925.538	927.128	929.579		67187.5	918.811	922.234	923.266		67187.5	--	918.488		67187.5	922.547	924.09		67187.5	916.846	920.266	921.382
134375	901.242	912.335			134375	926.167	928.742	929.814		134375	922.178	923.276	924.269		134375	920.445	922.061		134375	924.769	926.14		134375	919.732	922.898	923.757
268750	899.661	910.082			268750	925.716	927.557	929.076		268750	925.74	925.992	926.82		268750	921.49	923.064		268750	926.963	928.358		268750	921.9	924.345	925.438
537500	902.076	914.047			537500	--	928.459	930.414		537500	925.368	926.174	926.096		537500	923.002	924.412		537500	930.996	931.794		537500	923.898	926.751	927.263
1075000	907.561	909.739			1075000	--	928.049	931.014		1075000	928.461	928.997	928.321		1075000	924.284	925.496		1075000	932.974	934.675		1075000	925.617	928.79	928.538
					2150000	--	929.775	932.661

## Sheet: s3b
				mean	sd
C1WT-	1	1	--	1	1.08392e-06
801-	6.45545	7.26119	--	6.85832	0.56974
802F-	6.83561	6.93778	--	6.8867	0.07224
802D-	8.02816	8.84796	--	8.43806	0.57969
803-	7.41422	8.09255	--	7.75338	0.47965
805-	6.57119	6.98937	--	6.78028	0.29569
808-	4.81634	5.04079	--	4.92856	0.15871
811-	9.41085	9.09201	--	9.25143	0.22545
814-	9.50168	9.62897	--	9.56533	0.09001
WT to:
801	0.00469587
802F	7.52999e-05
802D	0.00302318
803	0.00251269
805	0.00130592
808	0.000815042
811	0.000373065
814	5.52084e-05

## Sheet: s3d
										Mean	Standard Deviation
KATOIII	0.237	0.237	0.238	0.239	0.253	0.269	0.256	0.272		0.25013	0.0146
KATOIII+Vector	0.188	0.162	0.186	0.236	0.258	0.203	0.165	0.195		0.19913	0.03316
KATOIII+CT808-815	0.188	0.161	0.156	0.156	0.169	0.16	0.152	0.198		0.1675	0.01672
