# Supplementary material for: The combined action of the intracellular regions regulates FGFR2 kinase activity
Source: Commun Biol. 2023 Jul 14;6:728. doi: 10.1038/s42003-023-05112-6 (PMC10349056; doi:10.1038/s42003-023-05112-6)
Supplement: Supplementary file 7 — Supplementary Data 4 [file 42003_2023_5112_MOESM7_ESM.xlsx]

## Sheet: 4a
	KD			KDpY1			KDpY1-CT
elution volume	UV280		elution volume	UV280		elution volume	UV280
-5.03946	25.8259		-5.03949	-0.74423		-5.03958	0
-5.03613	25.3566		-5.03616	-0.36992		-5.03625	1.04262
-5.03281	25.3188		-5.03283	-0.36712		-5.03292	1.0407
-5.02948	24.6608		-5.02951	-0.19231		-5.02959	1.08811
-5.02615	24.5613		-5.02618	-0.14832		-5.02626	1.08882
-5.02283	24.5616		-5.02285	-0.14527		-5.02293	1.09143
-5.0195	24.5606		-5.01952	-0.14631		-5.0196	1.09359
-5.01617	24.5591		-5.01619	-0.14913		-5.01627	1.0943
-5.01285	24.5605		-5.01287	-0.1496		-5.01294	1.09288
-5.00952	24.5595		-5.00954	-0.14959		-5.00961	1.09209
-5.00619	11.9099		-5.00621	-0.08825		-5.00628	0.63149
-5.00287	-0.000557		-5.00288	0.00114		-5.00295	-0.000441
-4.99954	-0.00312		-4.99956	0.00292		-4.99963	-7e-05
-4.99621	-0.00728		-4.99623	0.00282		-4.9963	0.00173
-4.99288	-0.01095		-4.9929	0.00153		-4.99297	0.00317
-4.98956	-0.0149		-4.98957	-0.000524		-4.98964	0.00395
-4.98623	-0.01915		-4.98625	-0.00273		-4.98631	0.00362
-4.9829	-0.02301		-4.98292	-0.00393		-4.98298	0.00284
-4.97958	-0.02933		-4.97959	-0.00324		-4.97965	0.00134
-4.97625	-0.03842		-4.97626	-0.00285		-4.97632	0.0021
-4.97292	-0.04701		-4.97293	0.0032		-4.97299	0.0029
-4.9696	-0.05519		-4.96961	0.02074		-4.96966	0.00247
-4.96627	-0.06723		-4.96628	0.05411		-4.96634	0.00139
-4.96294	-0.08336		-4.96295	0.10757		-4.96301	0.00204
-4.95962	-0.09934		-4.95962	0.20039		-4.95968	0.00962
-4.95629	-0.11572		-4.9563	0.34177		-4.95635	0.02073
-4.95296	-0.13373		-4.95297	0.51553		-4.95302	0.03038
-4.94964	-0.14963		-4.94964	0.69544		-4.94969	0.03463
-4.94631	-0.16595		-4.94631	0.878		-4.94636	0.03295
-4.94298	-0.18206		-4.94298	1.07911		-4.94303	0.03067
-4.93965	-0.19464		-4.93966	1.28819		-4.9397	0.02771
-4.93633	-0.20382		-4.93633	1.49505		-4.93637	0.02526
-4.933	-0.2114		-4.933	1.69392		-4.93304	0.02227
-4.92967	-0.21973		-4.92967	1.87393		-4.92972	0.01713
-4.92635	-0.22889		-4.92635	2.02555		-4.92639	0.01155
-4.92302	-0.23747		-4.92302	2.14579		-4.92306	0.00683
-4.91969	-0.2473		-4.91969	2.23341		-4.91973	-0.000729
-4.91637	-0.26447		-4.91636	2.2727		-4.9164	-0.01353
-4.91304	-0.29286		-4.91303	2.26311		-4.91307	-0.02645
-4.90971	-0.33135		-4.90971	2.22597		-4.90974	-0.03538
-4.90638	-0.37667		-4.90638	2.17885		-4.90641	-0.03853
-4.90306	-0.42655		-4.90305	2.11367		-4.90308	-0.03538
-4.89973	-0.48196		-4.89972	2.02298		-4.89975	-0.03333
-4.8964	-0.54225		-4.8964	1.92417		-4.89642	-0.03099
-4.89308	-0.60702		-4.89307	1.82435		-4.8931	-0.02847
-4.88975	-0.67618		-4.88974	1.72859		-4.88977	-0.02355
-4.88642	-0.74571		-4.88641	1.64214		-4.88644	-0.01936
-4.8831	-0.81435		-4.88308	1.56729		-4.88311	-0.01491
-4.87977	-0.88102		-4.87976	1.49543		-4.87978	-0.00756
-4.87644	-0.94416		-4.87643	1.42902		-4.87645	-0.00382
-4.87312	-1.0008		-4.8731	1.36953		-4.87312	-0.00358
-4.86979	-1.04936		-4.86977	1.32035		-4.86979	-0.00365
-4.86646	-1.09457		-4.86645	1.28821		-4.86646	-0.0024
-4.86314	-1.13886		-4.86312	1.27038		-4.86313	-0.000988
-4.85981	-1.18283		-4.85979	1.25979		-4.8598	3e-05
-4.85648	-1.22654		-4.85646	1.25009		-4.85648	-0.000567
-4.85315	-1.26986		-4.85313	1.24201		-4.85315	-0.00451
-4.84983	-1.3128		-4.84981	1.23347		-4.84982	-0.00475
-4.8465	-1.35551		-4.84648	1.2241		-4.84649	-0.00225
-4.84317	-1.3958		-4.84315	1.21553		-4.84316	-0.0031
-4.83985	-1.43674		-4.83982	1.20569		-4.83983	-0.00527
-4.83652	-1.47971		-4.8365	1.19387		-4.8365	-0.00805
-4.83319	-1.51913		-4.83317	1.1765		-4.83317	-0.00899
-4.82987	-1.55878		-4.82984	1.15574		-4.82984	-0.00845
-4.82654	-1.59606		-4.82651	1.12414		-4.82651	-0.01161
-4.82321	-1.62822		-4.82318	1.0811		-4.82318	-0.01417
-4.81989	-1.65711		-4.81986	1.03562		-4.81986	-0.01523
-4.81656	-1.68365		-4.81653	0.99425		-4.81653	-0.017
-4.81323	-1.70842		-4.8132	0.95571		-4.8132	-0.01726
-4.8099	-1.73083		-4.80987	0.92138		-4.80987	-0.01861
-4.80658	-1.74994		-4.80655	0.89235		-4.80654	-0.02369
-4.80325	-1.76885		-4.80322	0.86895		-4.80321	-0.02644
-4.79992	-1.78613		-4.79989	0.85516		-4.79988	-0.02709
-4.7966	-1.80308		-4.79656	0.84944		-4.79655	-0.0301
-4.79327	-1.81715		-4.79323	0.84938		-4.79322	-0.0356
-4.78994	-1.83129		-4.78991	0.85215		-4.78989	-0.03729
-4.78662	-1.84579		-4.78658	0.85788		-4.78656	-0.03652
-4.78329	-1.86153		-4.78325	0.86976		-4.78324	-0.03656
-4.77996	-1.88065		-4.77992	0.88699		-4.77991	-0.03753
-4.77664	-1.89929		-4.7766	0.90899		-4.77658	-0.04081
-4.77331	-1.91853		-4.77327	0.9333		-4.77325	-0.04395
-4.76998	-1.94291		-4.76994	0.96241		-4.76992	-0.04398
-4.76665	-1.96822		-4.76661	0.99261		-4.76659	-0.04382
-4.76333	-1.99572		-4.76328	1.02279		-4.76326	-0.0434
-4.76	-2.02401		-4.75996	1.04941		-4.75993	-0.04439
-4.75667	-2.05283		-4.75663	1.07149		-4.7566	-0.04274
-4.75335	-2.08475		-4.7533	1.0931		-4.75327	-0.03974
-4.75002	-2.11076		-4.74997	1.11433		-4.74994	-0.03907
-4.74669	-2.13088		-4.74665	1.13349		-4.74662	-0.0383
-4.74337	-2.14276		-4.74332	1.15038		-4.74329	-0.03911
-4.74004	-2.14454		-4.73999	1.16648		-4.73996	-0.04053
-4.73671	-2.13811		-4.73666	1.17972		-4.73663	-0.03959
-4.73339	-2.12293		-4.73334	1.18725		-4.7333	-0.03767
-4.73006	-2.09672		-4.73001	1.19167		-4.72997	-0.03511
-4.72673	-2.0585		-4.72668	1.19822		-4.72664	-0.03398
-4.7234	-2.00742		-4.72335	1.2057		-4.72331	-0.03383
-4.72008	-1.946		-4.72002	1.21527		-4.71998	-0.03403
-4.71675	-1.87271		-4.7167	1.22561		-4.71665	-0.03328
-4.71342	-1.78616		-4.71337	1.23663		-4.71333	-0.03239
-4.7101	-1.6871		-4.71004	1.24522		-4.71	-0.03033
-4.70677	-1.58116		-4.70671	1.25357		-4.70667	-0.03024
-4.70344	-1.46735		-4.70338	1.2649		-4.70334	-0.02892
-4.70012	-1.34981		-4.70006	1.2775		-4.70001	-0.02673
-4.69679	-1.22892		-4.69673	1.28972		-4.69668	-0.02589
-4.69346	-1.10529		-4.6934	1.30402		-4.69335	-0.02282
-4.69014	-0.97619		-4.69007	1.32327		-4.69002	-0.02055
-4.68681	-0.84429		-4.68675	1.34563		-4.68669	-0.01995
-4.68348	-0.717		-4.68342	1.36919		-4.68336	-0.01625
-4.68015	-0.59195		-4.68009	1.396		-4.68003	-0.00905
-4.67683	-0.46211		-4.67676	1.42329		-4.6767	-0.00183
-4.6735	-0.3363		-4.67344	1.45351		-4.67338	0.00499
-4.67017	-0.21556		-4.67011	1.48786		-4.67005	0.01718
-4.66685	-0.1025		-4.66678	1.52582		-4.66672	0.03121
-4.66352	0.00477		-4.66345	1.56541		-4.66339	0.04638
-4.66019	0.11024		-4.66012	1.60666		-4.66006	0.06238
-4.65687	0.2052		-4.6568	1.65299		-4.65673	0.07833
-4.65354	0.29412		-4.65347	1.70101		-4.6534	0.09154
-4.65021	0.37567		-4.65014	1.74892		-4.65007	0.10798
-4.64689	0.44528		-4.64681	1.79552		-4.64674	0.1282
-4.64356	0.50618		-4.64349	1.84624		-4.64341	0.14832
-4.64023	0.56433		-4.64016	1.89621		-4.64009	0.17118
-4.63691	0.61913		-4.63683	1.94445		-4.63676	0.19683
-4.63358	0.67468		-4.6335	1.9914		-4.63343	0.2234
-4.63025	0.73444		-4.63017	2.03759		-4.6301	0.25145
-4.62692	0.79892		-4.62685	2.08386		-4.62677	0.27932
-4.6236	0.86894		-4.62352	2.13035		-4.62344	0.30763
-4.62027	0.93973		-4.62019	2.17488		-4.62011	0.33764
-4.61694	1.01408		-4.61686	2.21779		-4.61678	0.36988
-4.61362	1.0949		-4.61354	2.26207		-4.61345	0.40683
-4.61029	1.18086		-4.61021	2.31191		-4.61012	0.44536
-4.60696	1.27447		-4.60688	2.36681		-4.60679	0.4842
-4.60364	1.37468		-4.60355	2.43152		-4.60347	0.52516
-4.60031	1.47732		-4.60022	2.52294		-4.60014	0.56587
-4.59698	1.58051		-4.5969	2.66215		-4.59681	0.60679
-4.59366	1.67969		-4.59357	2.87561		-4.59348	0.65041
-4.59033	1.77067		-4.59024	3.19812		-4.59015	0.69358
-4.587	1.84989		-4.58691	3.65082		-4.58682	0.73644
-4.58367	1.92119		-4.58359	4.23949		-4.58349	0.78049
-4.58035	1.98057		-4.58026	4.96506		-4.58016	0.82905
-4.57702	2.02998		-4.57693	5.8448		-4.57683	0.87858
-4.57369	2.06911		-4.5736	6.90858		-4.5735	0.92714
-4.57037	2.10227		-4.57027	8.18167		-4.57017	0.97236
-4.56704	2.12449		-4.56695	9.64872		-4.56685	1.01824
-4.56371	2.13909		-4.56362	11.2874		-4.56352	1.06324
-4.56039	2.1489		-4.56029	13.0554		-4.56019	1.1135
-4.55706	2.15508		-4.55696	14.8889		-4.55686	1.162
-4.55373	2.15777		-4.55364	16.7848		-4.55353	1.20699
-4.55041	2.15703		-4.55031	18.6554		-4.5502	1.25119
-4.54708	2.16076		-4.54698	20.4462		-4.54687	1.29501
-4.54375	2.16493		-4.54365	22.1276		-4.54354	1.33631
-4.54042	2.17135		-4.54032	23.6747		-4.54021	1.37399
-4.5371	2.18325		-4.537	25.0564		-4.53688	1.40768
-4.53377	2.20228		-4.53367	26.2485		-4.53355	1.44113
-4.53044	2.22147		-4.53034	27.2009		-4.53023	1.47221
-4.52712	2.24241		-4.52701	27.9106		-4.5269	1.50112
-4.52379	2.26409		-4.52369	28.3984		-4.52357	1.52479
-4.52046	2.28922		-4.52036	28.6915		-4.52024	1.5426
-4.51714	2.31111		-4.51703	28.8271		-4.51691	1.55521
-4.51381	2.33233		-4.5137	28.8366		-4.51358	1.56456
-4.51048	2.35067		-4.51037	28.7608		-4.51025	1.56888
-4.50716	2.36502		-4.50705	28.6162		-4.50692	1.56876
-4.50383	2.37584		-4.50372	28.4276		-4.50359	1.56378
-4.5005	2.38073		-4.50039	28.213		-4.50026	1.55653
-4.49717	2.37766		-4.49706	27.9973		-4.49693	1.54658
-4.49385	2.36937		-4.49374	27.7778		-4.49361	1.53096
-4.49052	2.35233		-4.49041	27.5675		-4.49028	1.51126
-4.48719	2.32452		-4.48708	27.3656		-4.48695	1.48975
-4.48387	2.29753		-4.48375	27.155		-4.48362	1.46642
-4.48054	2.26453		-4.48042	26.9393		-4.48029	1.443
-4.47721	2.22257		-4.4771	26.7062		-4.47696	1.41728
-4.47389	2.17749		-4.47377	26.4459		-4.47363	1.39371
-4.47056	2.13101		-4.47044	26.1606		-4.4703	1.36715
-4.46723	2.07837		-4.46711	25.8488		-4.46697	1.34265
-4.46391	2.02368		-4.46379	25.5147		-4.46364	1.32239
-4.46058	1.96472		-4.46046	25.1645		-4.46031	1.30099
-4.45725	1.90865		-4.45713	24.7965		-4.45699	1.27651
-4.45392	1.84943		-4.4538	24.4149		-4.45366	1.25211
-4.4506	1.78864		-4.45047	24.0309		-4.45033	1.23035
-4.44727	1.73075		-4.44715	23.6452		-4.447	1.21112
-4.44394	1.66953		-4.44382	23.2639		-4.44367	1.19378
-4.44062	1.60771		-4.44049	22.8823		-4.44034	1.17445
-4.43729	1.55044		-4.43716	22.5142		-4.43701	1.16002
-4.43396	1.49295		-4.43384	22.161		-4.43368	1.14495
-4.43064	1.43838		-4.43051	21.8212		-4.43035	1.13079
-4.42731	1.38195		-4.42718	21.4909		-4.42702	1.11736
-4.42398	1.32515		-4.42385	21.1698		-4.42369	1.1036
-4.42066	1.27228		-4.42052	20.8571		-4.42037	1.08867
-4.41733	1.21874		-4.4172	20.5512		-4.41704	1.07668
-4.414	1.16817		-4.41387	20.2508		-4.41371	1.07246
-4.41068	1.11906		-4.41054	19.9576		-4.41038	1.06708
-4.40735	1.0667		-4.40721	19.6691		-4.40705	1.0636
-4.40402	1.01981		-4.40389	19.3906		-4.40372	1.06451
-4.40069	0.97557		-4.40056	19.118		-4.40039	1.06569
-4.39737	0.92923		-4.39723	18.8589		-4.39706	1.06679
-4.39404	0.88356		-4.3939	18.5978		-4.39373	1.0674
-4.39071	0.83848		-4.39057	18.3449		-4.3904	1.0692
-4.38739	0.79438		-4.38725	18.0954		-4.38707	1.06962
-4.38406	0.75246		-4.38392	17.8557		-4.38375	1.06944
-4.38073	0.71088		-4.38059	17.6249		-4.38042	1.06934
-4.37741	0.67073		-4.37726	17.3873		-4.37709	1.07042
-4.37408	0.63046		-4.37394	17.1582		-4.37376	1.06941
-4.37075	0.59129		-4.37061	16.9338		-4.37043	1.06615
-4.36742	0.5555		-4.36728	16.716		-4.3671	1.06432
-4.3641	0.51978		-4.36395	16.4941		-4.36377	1.06058
-4.36077	0.48866		-4.36062	16.2778		-4.36044	1.0536
-4.35744	0.45587		-4.3573	16.0642		-4.35711	1.04781
-4.35412	0.42106		-4.35397	15.8557		-4.35378	1.04493
-4.35079	0.38832		-4.35064	15.6488		-4.35045	1.04275
-4.34746	0.35512		-4.34731	15.4502		-4.34713	1.03859
-4.34414	0.32437		-4.34399	15.2585		-4.3438	1.03609
-4.34081	0.29333		-4.34066	15.0656		-4.34047	1.03557
-4.33748	0.26854		-4.33733	14.8813		-4.33714	1.03269
-4.33416	0.23886		-4.334	14.7003		-4.33381	1.02886
-4.33083	0.21255		-4.33068	14.5162		-4.33048	1.02748
-4.3275	0.18625		-4.32735	14.3407		-4.32715	1.02338
-4.32418	0.15962		-4.32402	14.1696		-4.32382	1.02036
-4.32085	0.13435		-4.32069	14.0054		-4.32049	1.01963
-4.31752	0.10425		-4.31736	13.8381		-4.31716	1.0176
-4.31419	0.0786		-4.31404	13.6705		-4.31383	1.01291
-4.31087	0.05585		-4.31071	13.5112		-4.31051	1.00591
-4.30754	0.03569		-4.30738	13.3524		-4.30718	0.99935
-4.30421	0.01411		-4.30405	13.1952		-4.30385	0.9953
-4.30089	-0.00767		-4.30073	13.0408		-4.30052	0.98877
-4.29756	-0.03154		-4.2974	12.8899		-4.29719	0.98566
-4.29423	-0.05836		-4.29407	12.7401		-4.29386	0.98152
-4.29091	-0.07981		-4.29074	12.5968		-4.29053	0.97862
-4.28758	-0.10491		-4.28741	12.456		-4.2872	0.97442
-4.28425	-0.13047		-4.28409	12.3146		-4.28387	0.97448
-4.28093	-0.15332		-4.28076	12.1746		-4.28054	0.96977
-4.2776	-0.17241		-4.27743	12.0394		-4.27722	0.96117
-4.27427	-0.19573		-4.2741	11.9099		-4.27389	0.95544
-4.27094	-0.21598		-4.27078	11.7817		-4.27056	0.95239
-4.26762	-0.24047		-4.26745	11.6624		-4.26723	0.94655
-4.26429	-0.26335		-4.26412	11.5443		-4.2639	0.94147
-4.26096	-0.28592		-4.26079	11.4286		-4.26057	0.93795
-4.25764	-0.30773		-4.25746	11.3186		-4.25724	0.93393
-4.25431	-0.33197		-4.25414	11.2092		-4.25391	0.92933
-4.25098	-0.35046		-4.25081	11.1032		-4.25058	0.92512
-4.24766	-0.37191		-4.24748	10.9986		-4.24725	0.92042
-4.24433	-0.3897		-4.24415	10.8972		-4.24392	0.91076
-4.241	-0.4104		-4.24083	10.8035		-4.24059	0.90218
-4.23768	-0.43082		-4.2375	10.7151		-4.23727	0.89851
-4.23435	-0.45342		-4.23417	10.6243		-4.23394	0.89542
-4.23102	-0.47358		-4.23084	10.5377		-4.23061	0.89029
-4.2277	-0.4952		-4.22751	10.4475		-4.22728	0.88515
-4.22437	-0.5121		-4.22419	10.3605		-4.22395	0.87899
-4.22104	-0.5337		-4.22086	10.2738		-4.22062	0.87395
-4.21771	-0.55328		-4.21753	10.1883		-4.21729	0.86762
-4.21439	-0.57117		-4.2142	10.1068		-4.21396	0.8614
-4.21106	-0.58901		-4.21088	10.0266		-4.21063	0.85723
-4.20773	-0.60965		-4.20755	9.94415		-4.2073	0.85151
-4.20441	-0.62746		-4.20422	9.87129		-4.20398	0.84846
-4.20108	-0.64867		-4.20089	9.79405		-4.20065	0.84503
-4.19775	-0.66653		-4.19756	9.71954		-4.19732	0.84077
-4.19443	-0.68693		-4.19424	9.6444		-4.19399	0.83785
-4.1911	-0.70401		-4.19091	9.57443		-4.19066	0.82947
-4.18777	-0.72214		-4.18758	9.5065		-4.18733	0.82455
-4.18444	-0.74402		-4.18425	9.43973		-4.184	0.81879
-4.18112	-0.76408		-4.18093	9.37476		-4.18067	0.8136
-4.17779	-0.78524		-4.1776	9.31212		-4.17734	0.80962
-4.17446	-0.80212		-4.17427	9.2485		-4.17401	0.8074
-4.17114	-0.82283		-4.17094	9.18733		-4.17068	0.80344
-4.16781	-0.84237		-4.16761	9.12843		-4.16736	0.79856
-4.16448	-0.85843		-4.16429	9.07331		-4.16403	0.79352
-4.16116	-0.87851		-4.16096	9.00994		-4.1607	0.78615
-4.15783	-0.89527		-4.15763	8.95369		-4.15737	0.77839
-4.1545	-0.91065		-4.1543	8.89263		-4.15404	0.77337
-4.15118	-0.92948		-4.15098	8.83637		-4.15071	0.76919
-4.14785	-0.94723		-4.14765	8.77645		-4.14738	0.76668
-4.14452	-0.96239		-4.14432	8.71711		-4.14405	0.76069
-4.14119	-0.97895		-4.14099	8.65803		-4.14072	0.7568
-4.13787	-0.99527		-4.13766	8.60094		-4.13739	0.75407
-4.13454	-1.01375		-4.13434	8.55067		-4.13406	0.74275
-4.13121	-1.03219		-4.13101	8.49763		-4.13074	0.7317
-4.12789	-1.05145		-4.12768	8.44876		-4.12741	0.72841
-4.12456	-1.06657		-4.12435	8.39853		-4.12408	0.72609
-4.12123	-1.08479		-4.12103	8.35005		-4.12075	0.72187
-4.11791	-1.10275		-4.1177	8.30219		-4.11742	0.719
-4.11458	-1.11832		-4.11437	8.25817		-4.11409	0.71855
-4.11125	-1.13742		-4.11104	8.21053		-4.11076	0.7119
-4.10793	-1.15483		-4.10771	8.16419		-4.10743	0.70525
-4.1046	-1.16894		-4.10439	8.11962		-4.1041	0.70194
-4.10127	-1.18903		-4.10106	8.07959		-4.10077	0.69837
-4.09795	-1.20707		-4.09773	8.03901		-4.09744	0.69348
-4.09462	-1.22271		-4.0944	7.99949		-4.09412	0.69204
-4.09129	-1.23886		-4.09108	7.96396		-4.09079	0.69002
-4.08796	-1.25269		-4.08775	7.92618		-4.08746	0.68698
-4.08464	-1.26626		-4.08442	7.88468		-4.08413	0.68059
-4.08131	-1.28259		-4.08109	7.84501		-4.0808	0.67761
-4.07798	-1.30055		-4.07777	7.809		-4.07747	0.67538
-4.07466	-1.32086		-4.07444	7.77144		-4.07414	0.67243
-4.07133	-1.33744		-4.07111	7.7346		-4.07081	0.66796
-4.068	-1.35326		-4.06778	7.70275		-4.06748	0.66606
-4.06468	-1.36945		-4.06445	7.66652		-4.06415	0.66507
-4.06135	-1.38744		-4.06113	7.6301		-4.06082	0.66111
-4.05802	-1.40284		-4.0578	7.59263		-4.0575	0.65774
-4.0547	-1.41929		-4.05447	7.55689		-4.05417	0.65589
-4.05137	-1.43728		-4.05114	7.51857		-4.05084	0.65526
-4.04804	-1.45853		-4.04781	7.48368		-4.04751	0.65734
-4.04471	-1.47589		-4.04449	7.44851		-4.04418	0.6572
-4.04139	-1.49229		-4.04116	7.41963		-4.04085	0.65188
-4.03806	-1.50896		-4.03783	7.38462		-4.03752	0.65088
-4.03473	-1.52147		-4.0345	7.35024		-4.03419	0.64662
-4.03141	-1.53427		-4.03118	7.32207		-4.03086	0.64385
-4.02808	-1.54984		-4.02785	7.28962		-4.02753	0.64013
-4.02475	-1.56573		-4.02452	7.25797		-4.0242	0.63713
-4.02143	-1.58292		-4.02119	7.22759		-4.02088	0.63272
-4.0181	-1.59807		-4.01787	7.19649		-4.01755	0.63121
-4.01477	-1.61456		-4.01454	7.16305		-4.01422	0.62552
-4.01145	-1.62859		-4.01121	7.13599		-4.01089	0.6187
-4.00812	-1.64102		-4.00788	7.10409		-4.00756	0.61311
-4.00479	-1.65333		-4.00455	7.07294		-4.00423	0.60917
-4.00146	-1.66793		-4.00123	7.04234		-4.0009	0.60627
-3.99814	-1.68441		-3.9979	7.01273		-3.99757	0.60016
-3.99481	-1.70328		-3.99457	6.98708		-3.99424	0.59734
-3.99148	-1.72327		-3.99124	6.95826		-3.99091	0.59374
-3.98816	-1.73948		-3.98792	6.93017		-3.98758	0.59387
-3.98483	-1.75682		-3.98459	6.90199		-3.98426	0.59059
-3.9815	-1.76978		-3.98126	6.87454		-3.98093	0.58912
-3.97818	-1.78271		-3.97793	6.84873		-3.9776	0.58746
-3.97485	-1.79832		-3.9746	6.82395		-3.97427	0.58556
-3.97152	-1.81471		-3.97128	6.79957		-3.97094	0.58491
-3.9682	-1.82732		-3.96795	6.77315		-3.96761	0.58418
-3.96487	-1.8405		-3.96462	6.75257		-3.96428	0.58353
-3.96154	-1.85444		-3.96129	6.72819		-3.96095	0.57986
-3.95821	-1.87006		-3.95797	6.70169		-3.95762	0.58217
-3.95489	-1.88126		-3.95464	6.67449		-3.95429	0.58106
-3.95156	-1.89368		-3.95131	6.64536		-3.95096	0.57689
-3.94823	-1.90572		-3.94798	6.62369		-3.94764	0.57221
-3.94491	-1.91758		-3.94465	6.5966		-3.94431	0.56938
-3.94158	-1.93186		-3.94133	6.57153		-3.94098	0.56495
-3.93825	-1.94921		-3.938	6.54724		-3.93765	0.56099
-3.93493	-1.96631		-3.93467	6.5199		-3.93432	0.55885
-3.9316	-1.98031		-3.93134	6.4898		-3.93099	0.55608
-3.92827	-1.99549		-3.92802	6.46436		-3.92766	0.55327
-3.92495	-2.01533		-3.92469	6.44186		-3.92433	0.55435
-3.92162	-2.03342		-3.92136	6.41687		-3.921	0.55156
-3.91829	-2.05037		-3.91803	6.39324		-3.91767	0.54901
-3.91496	-2.06832		-3.9147	6.37179		-3.91434	0.54402
-3.91164	-2.08706		-3.91138	6.34961		-3.91102	0.54652
-3.90831	-2.10643		-3.90805	6.32626		-3.90769	0.5465
-3.90498	-2.12449		-3.90472	6.30449		-3.90436	0.54526
-3.90166	-2.1411		-3.90139	6.28184		-3.90103	0.54167
-3.89833	-2.15899		-3.89807	6.26278		-3.8977	0.54088
-3.895	-2.17553		-3.89474	6.23816		-3.89437	0.54076
-3.89168	-2.19321		-3.89141	6.21988		-3.89104	0.53912
-3.88835	-2.21302		-3.88808	6.19857		-3.88771	0.53756
-3.88502	-2.23091		-3.88475	6.17733		-3.88438	0.53235
-3.8817	-2.24688		-3.88143	6.15268		-3.88105	0.52955
-3.87837	-2.26231		-3.8781	6.13363		-3.87772	0.52331
-3.87504	-2.27757		-3.87477	6.11605		-3.8744	0.52268
-3.87172	-2.29403		-3.87144	6.09069		-3.87107	0.51943
-3.86839	-2.30928		-3.86812	6.07632		-3.86774	0.51447
-3.86506	-2.32618		-3.86479	6.05818		-3.86441	0.5114
-3.86173	-2.34152		-3.86146	6.03552		-3.86108	0.51068
-3.85841	-2.35684		-3.85813	6.01586		-3.85775	0.51195
-3.85508	-2.3714		-3.8548	5.99691		-3.85442	0.50967
-3.85175	-2.38522		-3.85148	5.98058		-3.85109	0.50523
-3.84843	-2.39832		-3.84815	5.9683		-3.84776	0.50128
-3.8451	-2.41022		-3.84482	5.94871		-3.84443	0.49771
-3.84177	-2.42255		-3.84149	5.9292		-3.84111	0.49604
-3.83845	-2.43949		-3.83817	5.90783		-3.83778	0.49509
-3.83512	-2.45553		-3.83484	5.88824		-3.83445	0.49384
-3.83179	-2.46897		-3.83151	5.87392		-3.83112	0.49087
-3.82847	-2.4842		-3.82818	5.8587		-3.82779	0.48978
-3.82514	-2.49932		-3.82485	5.83878		-3.82446	0.48845
-3.82181	-2.51519		-3.82153	5.82502		-3.82113	0.48696
-3.81848	-2.53017		-3.8182	5.81345		-3.8178	0.48575
-3.81516	-2.5457		-3.81487	5.79828		-3.81447	0.4859
-3.81183	-2.56086		-3.81154	5.78387		-3.81114	0.4821
-3.8085	-2.57748		-3.80822	5.76574		-3.80781	0.4811
-3.80518	-2.59551		-3.80489	5.74753		-3.80448	0.48223
-3.80185	-2.61122		-3.80156	5.729		-3.80116	0.48074
-3.79852	-2.62595		-3.79823	5.71635		-3.79783	0.47717
-3.7952	-2.64187		-3.7949	5.7016		-3.7945	0.4747
-3.79187	-2.65606		-3.79158	5.68312		-3.79117	0.47171
-3.78854	-2.66868		-3.78825	5.66653		-3.78784	0.46965
-3.78522	-2.68195		-3.78492	5.65269		-3.78451	0.46604
-3.78189	-2.69449		-3.78159	5.63539		-3.78118	0.46548
-3.77856	-2.70786		-3.77827	5.6197		-3.77785	0.45912
-3.77523	-2.7208		-3.77494	5.60527		-3.77452	0.45509
-3.77191	-2.7327		-3.77161	5.59229		-3.77119	0.45396
-3.76858	-2.74462		-3.76828	5.57877		-3.76787	0.45191
-3.76525	-2.75575		-3.76496	5.56747		-3.76454	0.44765
-3.76193	-2.76798		-3.76163	5.55787		-3.76121	0.445
-3.7586	-2.78007		-3.7583	5.54143		-3.75788	0.44626
-3.75527	-2.79436		-3.75497	5.53031		-3.75455	0.442
-3.75195	-2.80898		-3.75164	5.51885		-3.75122	0.44292
-3.74862	-2.82539		-3.74832	5.50336		-3.74789	0.4404
-3.74529	-2.8409		-3.74499	5.48658		-3.74456	0.44117
-3.74197	-2.85577		-3.74166	5.47366		-3.74123	0.4395
-3.73864	-2.873		-3.73833	5.45852		-3.7379	0.43912
-3.73531	-2.88831		-3.735	5.44607		-3.73457	0.44195
-3.73198	-2.90525		-3.73168	5.42938		-3.73125	0.44301
-3.72866	-2.92176		-3.72835	5.41256		-3.72792	0.44042
-3.72533	-2.9369		-3.72502	5.39557		-3.72459	0.44093
-3.722	-2.95516		-3.72169	5.38276		-3.72126	0.44136
-3.71868	-2.97234		-3.71837	5.37293		-3.71793	0.44329
-3.71535	-2.98716		-3.71504	5.35924		-3.7146	0.44437
-3.71202	-2.99846		-3.71171	5.34631		-3.71127	0.44339
-3.7087	-3.00981		-3.70838	5.33193		-3.70794	0.44207
-3.70537	-3.02228		-3.70506	5.32021		-3.70461	0.44172
-3.70204	-3.03716		-3.70173	5.31078		-3.70128	0.43936
-3.69872	-3.04933		-3.6984	5.29786		-3.69795	0.43367
-3.69539	-3.06288		-3.69507	5.28094		-3.69463	0.4335
-3.69206	-3.07884		-3.69174	5.26737		-3.6913	0.42694
-3.68873	-3.09289		-3.68842	5.25737		-3.68797	0.42314
-3.68541	-3.10764		-3.68509	5.2498		-3.68464	0.42032
-3.68208	-3.12351		-3.68176	5.23805		-3.68131	0.42079
-3.67875	-3.1347		-3.67843	5.22405		-3.67798	0.41665
-3.67543	-3.14752		-3.67511	5.21154		-3.67465	0.41242
-3.6721	-3.16293		-3.67178	5.20078		-3.67132	0.40857
-3.66877	-3.18121		-3.66845	5.19107		-3.66799	0.40678
-3.66545	-3.19624		-3.66512	5.17892		-3.66466	0.40477
-3.66212	-3.20925		-3.66179	5.16224		-3.66133	0.40699
-3.65879	-3.21984		-3.65847	5.14842		-3.65801	0.4083
-3.65547	-3.23278		-3.65514	5.13843		-3.65468	0.40957
-3.65214	-3.2455		-3.65181	5.12939		-3.65135	0.40625
-3.64881	-3.2586		-3.64848	5.12058		-3.64802	0.41021
-3.64548	-3.272		-3.64516	5.10905		-3.64469	0.40707
-3.64216	-3.28198		-3.64183	5.09589		-3.64136	0.40796
-3.63883	-3.29433		-3.6385	5.08516		-3.63803	0.40665
-3.6355	-3.30839		-3.63517	5.07717		-3.6347	0.40818
-3.63218	-3.32001		-3.63184	5.067		-3.63137	0.41004
-3.62885	-3.32976		-3.62852	5.05445		-3.62804	0.41017
-3.62552	-3.34113		-3.62519	5.04401		-3.62471	0.41003
-3.6222	-3.35464		-3.62186	5.03578		-3.62139	0.40584
-3.61887	-3.36824		-3.61853	5.02752		-3.61806	0.40113
-3.61554	-3.3811		-3.61521	5.0186		-3.61473	0.40127
-3.61222	-3.39402		-3.61188	5.00424		-3.6114	0.40127
-3.60889	-3.40577		-3.60855	4.99345		-3.60807	0.39953
-3.60556	-3.41914		-3.60522	4.98319		-3.60474	0.40073
-3.60224	-3.43215		-3.60189	4.97353		-3.60141	0.40193
-3.59891	-3.44519		-3.59857	4.96201		-3.59808	0.39961
-3.59558	-3.45758		-3.59524	4.95114		-3.59475	0.40037
-3.59225	-3.46863		-3.59191	4.94183		-3.59142	0.40001
-3.58893	-3.48059		-3.58858	4.93158		-3.58809	0.39889
-3.5856	-3.49279		-3.58526	4.92186		-3.58477	0.39837
-3.58227	-3.50571		-3.58193	4.91393		-3.58144	0.39879
-3.57895	-3.51878		-3.5786	4.90662		-3.57811	0.40034
-3.57562	-3.53307		-3.57527	4.89904		-3.57478	0.40081
-3.57229	-3.54774		-3.57194	4.89538		-3.57145	0.40011
-3.56897	-3.56276		-3.56862	4.88794		-3.56812	0.39953
-3.56564	-3.57454		-3.56529	4.87876		-3.56479	0.3979
-3.56231	-3.58653		-3.56196	4.86927		-3.56146	0.3957
-3.55899	-3.60108		-3.55863	4.862		-3.55813	0.39206
-3.55566	-3.61587		-3.55531	4.85477		-3.5548	0.3896
-3.55233	-3.63005		-3.55198	4.84941		-3.55147	0.38776
-3.549	-3.64239		-3.54865	4.84112		-3.54815	0.38768
-3.54568	-3.65632		-3.54532	4.83279		-3.54482	0.38296
-3.54235	-3.66859		-3.54199	4.82425		-3.54149	0.38066
-3.53902	-3.68068		-3.53867	4.81374		-3.53816	0.37743
-3.5357	-3.69363		-3.53534	4.80319		-3.53483	0.37284
-3.53237	-3.70529		-3.53201	4.78979		-3.5315	0.37304
-3.52904	-3.71705		-3.52868	4.77774		-3.52817	0.37173
-3.52572	-3.72997		-3.52536	4.76602		-3.52484	0.37047
-3.52239	-3.74124		-3.52203	4.7549		-3.52151	0.37109
-3.51906	-3.75238		-3.5187	4.74398		-3.51818	0.37351
-3.51574	-3.76497		-3.51537	4.73162		-3.51485	0.37577
-3.51241	-3.77793		-3.51204	4.71706		-3.51153	0.37489
-3.50908	-3.79149		-3.50872	4.70398		-3.5082	0.37376
-3.50575	-3.80559		-3.50539	4.69337		-3.50487	0.37459
-3.50243	-3.81791		-3.50206	4.68296		-3.50154	0.37645
-3.4991	-3.83045		-3.49873	4.67312		-3.49821	0.37857
-3.49577	-3.84292		-3.49541	4.66285		-3.49488	0.37865
-3.49245	-3.85781		-3.49208	4.65108		-3.49155	0.37637
-3.48912	-3.8709		-3.48875	4.64013		-3.48822	0.3752
-3.48579	-3.88426		-3.48542	4.62946		-3.48489	0.37558
-3.48247	-3.89709		-3.48209	4.62043		-3.48156	0.37272
-3.47914	-3.91117		-3.47877	4.61102		-3.47823	0.37124
-3.47581	-3.92483		-3.47544	4.6028		-3.47491	0.36783
-3.47249	-3.93777		-3.47211	4.59676		-3.47158	0.36627
-3.46916	-3.95198		-3.46878	4.59065		-3.46825	0.36717
-3.46583	-3.96518		-3.46546	4.58348		-3.46492	0.36582
-3.4625	-3.97832		-3.46213	4.57394		-3.46159	0.36282
-3.45918	-3.99157		-3.4588	4.56287		-3.45826	0.36153
-3.45585	-4.00332		-3.45547	4.55435		-3.45493	0.35595
-3.45252	-4.0151		-3.45214	4.54675		-3.4516	0.35628
-3.4492	-4.02636		-3.44882	4.53749		-3.44827	0.35408
-3.44587	-4.03734		-3.44549	4.53063		-3.44494	0.35144
-3.44254	-4.04767		-3.44216	4.5247		-3.44161	0.3518
-3.43922	-4.06033		-3.43883	4.51541		-3.43829	0.35346
-3.43589	-4.07209		-3.43551	4.505		-3.43496	0.35619
-3.43256	-4.08206		-3.43218	4.49668		-3.43163	0.35431
-3.42924	-4.09308		-3.42885	4.48829		-3.4283	0.35481
-3.42591	-4.1038		-3.42552	4.47826		-3.42497	0.34911
-3.42258	-4.11488		-3.42219	4.47143		-3.42164	0.35079
-3.41925	-4.12679		-3.41887	4.46376		-3.41831	0.34976
-3.41593	-4.13939		-3.41554	4.45571		-3.41498	0.35028
-3.4126	-4.1558		-3.41221	4.44693		-3.41165	0.35265
-3.40927	-4.17213		-3.40888	4.43708		-3.40832	0.35498
-3.40595	-4.18606		-3.40556	4.42861		-3.40499	0.35364
-3.40262	-4.20007		-3.40223	4.41881		-3.40167	0.35321
-3.39929	-4.21206		-3.3989	4.40702		-3.39834	0.35097
-3.39597	-4.22423		-3.39557	4.40217		-3.39501	0.34858
-3.39264	-4.23877		-3.39225	4.39814		-3.39168	0.34622
-3.38931	-4.25266		-3.38892	4.39048		-3.38835	0.3443
-3.38599	-4.26515		-3.38559	4.38478		-3.38502	0.34351
-3.38266	-4.27926		-3.38226	4.37599		-3.38169	0.34118
-3.37933	-4.2928		-3.37893	4.36844		-3.37836	0.34141
-3.376	-4.30425		-3.37561	4.36343		-3.37503	0.34181
-3.37268	-4.31453		-3.37228	4.35694		-3.3717	0.34208
-3.36935	-4.32509		-3.36895	4.3493		-3.36838	0.34001
-3.36602	-4.33668		-3.36562	4.34469		-3.36505	0.33973
-3.3627	-4.34904		-3.3623	4.34101		-3.36172	0.33875
-3.35937	-4.36249		-3.35897	4.33781		-3.35839	0.33798
-3.35604	-4.37588		-3.35564	4.33393		-3.35506	0.33721
-3.35272	-4.38801		-3.35231	4.32741		-3.35173	0.33739
-3.34939	-4.39925		-3.34898	4.32132		-3.3484	0.34028
-3.34606	-4.40951		-3.34566	4.31293		-3.34507	0.34109
-3.34274	-4.42011		-3.34233	4.30634		-3.34174	0.33969
-3.33941	-4.43294		-3.339	4.29814		-3.33841	0.33948
-3.33608	-4.44761		-3.33567	4.2916		-3.33508	0.33853
-3.33276	-4.46178		-3.33235	4.28713		-3.33176	0.33862
-3.32943	-4.47339		-3.32902	4.28112		-3.32843	0.3387
-3.3261	-4.48417		-3.32569	4.27555		-3.3251	0.33677
-3.32277	-4.49559		-3.32236	4.26729		-3.32177	0.33888
-3.31945	-4.5071		-3.31903	4.25477		-3.31844	0.34024
-3.31612	-4.52008		-3.31571	4.24685		-3.31511	0.33734
-3.31279	-4.53258		-3.31238	4.23749		-3.31178	0.33553
-3.30947	-4.54556		-3.30905	4.22891		-3.30845	0.3328
-3.30614	-4.55909		-3.30572	4.22173		-3.30512	0.33172
-3.30281	-4.57094		-3.3024	4.2152		-3.30179	0.33126
-3.29949	-4.58212		-3.29907	4.20776		-3.29846	0.33181
-3.29616	-4.59271		-3.29574	4.19884		-3.29514	0.33073
-3.29283	-4.60377		-3.29241	4.1915		-3.29181	0.33078
-3.28951	-4.61413		-3.28908	4.18414		-3.28848	0.32802
-3.28618	-4.62606		-3.28576	4.17524		-3.28515	0.32749
-3.28285	-4.63873		-3.28243	4.16729		-3.28182	0.32831
-3.27952	-4.64916		-3.2791	4.16105		-3.27849	0.32573
-3.2762	-4.65889		-3.27577	4.15631		-3.27516	0.3244
-3.27287	-4.66884		-3.27245	4.1503		-3.27183	0.32426
-3.26954	-4.67974		-3.26912	4.14205		-3.2685	0.32365
-3.26622	-4.69236		-3.26579	4.13346		-3.26517	0.32394
-3.26289	-4.70673		-3.26246	4.12757		-3.26184	0.32108
-3.25956	-4.72106		-3.25913	4.12015		-3.25852	0.31733
-3.25624	-4.7355		-3.25581	4.11345		-3.25519	0.31545
-3.25291	-4.74801		-3.25248	4.10473		-3.25186	0.31184
-3.24958	-4.75883		-3.24915	4.09704		-3.24853	0.30853
-3.24626	-4.77095		-3.24582	4.09132		-3.2452	0.30693
-3.24293	-4.78324		-3.2425	4.08614		-3.24187	0.3068
-3.2396	-4.79693		-3.23917	4.08119		-3.23854	0.30565
-3.23627	-4.81096		-3.23584	4.07582		-3.23521	0.30313
-3.23295	-4.82394		-3.23251	4.07081		-3.23188	0.30372
-3.22962	-4.83777		-3.22918	4.0668		-3.22855	0.30435
-3.22629	-4.84968		-3.22586	4.05997		-3.22522	0.30287
-3.22297	-4.86039		-3.22253	4.05299		-3.2219	0.30329
-3.21964	-4.87093		-3.2192	4.0462		-3.21857	0.3024
-3.21631	-4.8809		-3.21587	4.03779		-3.21524	0.30401
-3.21299	-4.89238		-3.21255	4.03141		-3.21191	0.30578
-3.20966	-4.90517		-3.20922	4.02433		-3.20858	0.30729
-3.20633	-4.91817		-3.20589	4.01495		-3.20525	0.3088
-3.20301	-4.93094		-3.20256	4.00723		-3.20192	0.30742
-3.19968	-4.94312		-3.19923	4.00018		-3.19859	0.30742
-3.19635	-4.95456		-3.19591	3.99198		-3.19526	0.30901
-3.19302	-4.96639		-3.19258	3.98269		-3.19193	0.30849
-3.1897	-4.97753		-3.18925	3.97601		-3.1886	0.30621
-3.18637	-4.98833		-3.18592	3.97001		-3.18528	0.30441
-3.18304	-4.99963		-3.1826	3.96429		-3.18195	0.30526
-3.17972	-5.01048		-3.17927	3.95567		-3.17862	0.30637
-3.17639	-5.02241		-3.17594	3.95022		-3.17529	0.30415
-3.17306	-5.03377		-3.17261	3.94611		-3.17196	0.30261
-3.16974	-5.04353		-3.16928	3.93862		-3.16863	0.3027
-3.16641	-5.05673		-3.16596	3.9337		-3.1653	0.30397
-3.16308	-5.07065		-3.16263	3.92806		-3.16197	0.30457
-3.15976	-5.08298		-3.1593	3.92032		-3.15864	0.30268
-3.15643	-5.09362		-3.15597	3.91402		-3.15531	0.30168
-3.1531	-5.10464		-3.15265	3.90708		-3.15198	0.30149
-3.14977	-5.11695		-3.14932	3.89976		-3.14866	0.30215
-3.14645	-5.12987		-3.14599	3.89325		-3.14533	0.30269
-3.14312	-5.14178		-3.14266	3.88844		-3.142	0.30594
-3.13979	-5.15312		-3.13933	3.88266		-3.13867	0.30486
-3.13647	-5.16494		-3.13601	3.87684		-3.13534	0.30609
-3.13314	-5.17762		-3.13268	3.8718		-3.13201	0.30535
-3.12981	-5.19096		-3.12935	3.86732		-3.12868	0.30312
-3.12649	-5.20241		-3.12602	3.86186		-3.12535	0.3025
-3.12316	-5.21371		-3.1227	3.85629		-3.12202	0.3026
-3.11983	-5.22529		-3.11937	3.85326		-3.11869	0.30092
-3.11651	-5.23764		-3.11604	3.84956		-3.11536	0.29874
-3.11318	-5.24967		-3.11271	3.84451		-3.11204	0.29832
-3.10985	-5.26211		-3.10939	3.83959		-3.10871	0.29689
-3.10652	-5.27463		-3.10606	3.83325		-3.10538	0.29564
-3.1032	-5.28763		-3.10273	3.82749		-3.10205	0.29294
-3.09987	-5.30079		-3.0994	3.8226		-3.09872	0.29201
-3.09654	-5.31383		-3.09607	3.81882		-3.09539	0.29253
-3.09322	-5.32552		-3.09275	3.81437		-3.09206	0.29339
-3.08989	-5.33777		-3.08942	3.80675		-3.08873	0.2937
-3.08656	-5.34893		-3.08609	3.79999		-3.0854	0.29398
-3.08324	-5.36066		-3.08276	3.79222		-3.08207	0.29196
-3.07991	-5.37069		-3.07944	3.78331		-3.07874	0.29036
-3.07658	-5.37869		-3.07611	3.77657		-3.07542	0.29037
-3.07326	-5.39054		-3.07278	3.76895		-3.07209	0.29001
-3.06993	-5.40483		-3.06945	3.76104		-3.06876	0.28704
-3.0666	-5.41899		-3.06612	3.75689		-3.06543	0.28591
-3.06328	-5.43159		-3.0628	3.75103		-3.0621	0.28409
-3.05995	-5.44411		-3.05947	3.74538		-3.05877	0.28079
-3.05662	-5.45614		-3.05614	3.73908		-3.05544	0.27802
-3.05329	-5.46591		-3.05281	3.73116		-3.05211	0.27657
-3.04997	-5.47762		-3.04949	3.72646		-3.04878	0.27552
-3.04664	-5.48989		-3.04616	3.72186		-3.04545	0.27334
-3.04331	-5.50131		-3.04283	3.71934		-3.04212	0.27291
-3.03999	-5.51472		-3.0395	3.71955		-3.0388	0.27424
-3.03666	-5.52959		-3.03617	3.71765		-3.03547	0.27466
-3.03333	-5.54295		-3.03285	3.71225		-3.03214	0.27429
-3.03001	-5.55372		-3.02952	3.70616		-3.02881	0.27474
-3.02668	-5.56451		-3.02619	3.70105		-3.02548	0.27582
-3.02335	-5.57601		-3.02286	3.6946		-3.02215	0.27789
-3.02003	-5.58676		-3.01954	3.68838		-3.01882	0.28044
-3.0167	-5.5962		-3.01621	3.68195		-3.01549	0.28373
-3.01337	-5.60899		-3.01288	3.67532		-3.01216	0.28611
-3.01004	-5.62314		-3.00955	3.66903		-3.00883	0.28569
-3.00672	-5.63538		-3.00622	3.66387		-3.0055	0.28739
-3.00339	-5.64787		-3.0029	3.66056		-3.00218	0.28737
-3.00006	-5.65912		-2.99957	3.65561		-2.99885	0.28402
-2.99674	-5.67029		-2.99624	3.64929		-2.99552	0.28353
-2.99341	-5.68288		-2.99291	3.6425		-2.99219	0.28617
-2.99008	-5.69436		-2.98959	3.63679		-2.98886	0.28774
-2.98676	-5.70807		-2.98626	3.63273		-2.98553	0.28546
-2.98343	-5.71953		-2.98293	3.63017		-2.9822	0.28304
-2.9801	-5.73015		-2.9796	3.62669		-2.97887	0.28173
-2.97678	-5.74178		-2.97627	3.62209		-2.97554	0.27955
-2.97345	-5.75444		-2.97295	3.61945		-2.97221	0.27909
-2.97012	-5.76479		-2.96962	3.61495		-2.96888	0.27916
-2.96679	-5.77502		-2.96629	3.60956		-2.96556	0.27616
-2.96347	-5.78502		-2.96296	3.60194		-2.96223	0.27502
-2.96014	-5.79642		-2.95964	3.59231		-2.9589	0.27677
-2.95681	-5.80878		-2.95631	3.58684		-2.95557	0.27534
-2.95349	-5.81926		-2.95298	3.58141		-2.95224	0.27443
-2.95016	-5.82903		-2.94965	3.57418		-2.94891	0.2728
-2.94683	-5.83892		-2.94632	3.56739		-2.94558	0.27332
-2.94351	-5.84724		-2.943	3.56253		-2.94225	0.27293
-2.94018	-5.85827		-2.93967	3.56009		-2.93892	0.27308
-2.93685	-5.86925		-2.93634	3.55505		-2.93559	0.27301
-2.93353	-5.88108		-2.93301	3.54778		-2.93227	0.27082
-2.9302	-5.89196		-2.92969	3.54217		-2.92894	0.26883
-2.92687	-5.90519		-2.92636	3.53678		-2.92561	0.26846
-2.92354	-5.92014		-2.92303	3.53062		-2.92228	0.27085
-2.92022	-5.93069		-2.9197	3.52584		-2.91895	0.26979
-2.91689	-5.94222		-2.91637	3.51908		-2.91562	0.26834
-2.91356	-5.95432		-2.91305	3.51155		-2.91229	0.26846
-2.91024	-5.96724		-2.90972	3.50722		-2.90896	0.26868
-2.90691	-5.98348		-2.90639	3.50291		-2.90563	0.26843
-2.90358	-5.99743		-2.90306	3.49733		-2.9023	0.26849
-2.90026	-6.00932		-2.89974	3.48913		-2.89897	0.271
-2.89693	-6.02221		-2.89641	3.4805		-2.89565	0.27187
-2.8936	-6.03508		-2.89308	3.47433		-2.89232	0.27266
-2.89028	-6.045		-2.88975	3.46977		-2.88899	0.27352
-2.88695	-6.05406		-2.88642	3.4661		-2.88566	0.27428
-2.88362	-6.06228		-2.8831	3.46137		-2.88233	0.27126
-2.88029	-6.0746		-2.87977	3.45698		-2.879	0.27121
-2.87697	-6.0852		-2.87644	3.45408		-2.87567	0.27077
-2.87364	-6.09612		-2.87311	3.45236		-2.87234	0.27018
-2.87031	-6.10567		-2.86979	3.44991		-2.86901	0.27072
-2.86699	-6.11596		-2.86646	3.44643		-2.86568	0.27013
-2.86366	-6.12604		-2.86313	3.44307		-2.86235	0.27017
-2.86033	-6.13657		-2.8598	3.44056		-2.85903	0.27073
-2.85701	-6.14886		-2.85647	3.43728		-2.8557	0.26892
-2.85368	-6.16316		-2.85315	3.43216		-2.85237	0.2663
-2.85035	-6.1774		-2.84982	3.42885		-2.84904	0.26593
-2.84703	-6.19134		-2.84649	3.42646		-2.84571	0.26653
-2.8437	-6.20561		-2.84316	3.42465		-2.84238	0.26722
-2.84037	-6.21898		-2.83984	3.41952		-2.83905	0.26833
-2.83704	-6.23231		-2.83651	3.41234		-2.83572	0.26804
-2.83372	-6.24378		-2.83318	3.40633		-2.83239	0.2681
-2.83039	-6.25316		-2.82985	3.39993		-2.82906	0.2663
-2.82706	-6.26574		-2.82652	3.39368		-2.82573	0.26516
-2.82374	-6.27901		-2.8232	3.38731		-2.82241	0.26418
-2.82041	-6.29153		-2.81987	3.3798		-2.81908	0.26448
-2.81708	-6.3039		-2.81654	3.37389		-2.81575	0.26543
-2.81376	-6.31288		-2.81321	3.36908		-2.81242	0.2674
-2.81043	-6.32129		-2.80989	3.36486		-2.80909	0.26775
-2.8071	-6.33176		-2.80656	3.36037		-2.80576	0.26557
-2.80378	-6.34316		-2.80323	3.35374		-2.80243	0.26319
-2.80045	-6.35575		-2.7999	3.34785		-2.7991	0.26143
-2.79712	-6.36624		-2.79658	3.34288		-2.79577	0.26147
-2.7938	-6.37639		-2.79325	3.33784		-2.79244	0.26296
-2.79047	-6.38883		-2.78992	3.33347		-2.78911	0.2628
-2.78714	-6.40296		-2.78659	3.33102		-2.78579	0.26371
-2.78381	-6.41341		-2.78326	3.32726		-2.78246	0.26274
-2.78049	-6.42312		-2.77994	3.32372		-2.77913	0.26299
-2.77716	-6.43265		-2.77661	3.32272		-2.7758	0.26177
-2.77383	-6.44215		-2.77328	3.3196		-2.77247	0.25818
-2.77051	-6.45245		-2.76995	3.31349		-2.76914	0.25703
-2.76718	-6.46101		-2.76663	3.30751		-2.76581	0.25713
-2.76385	-6.47079		-2.7633	3.30283		-2.76248	0.25667
-2.76053	-6.48106		-2.75997	3.29899		-2.75915	0.25527
-2.7572	-6.49052		-2.75664	3.29591		-2.75582	0.25512
-2.75387	-6.50093		-2.75331	3.29312		-2.75249	0.25407
-2.75055	-6.51217		-2.74999	3.28894		-2.74917	0.25166
-2.74722	-6.52071		-2.74666	3.28166		-2.74584	0.25176
-2.74389	-6.53249		-2.74333	3.27652		-2.74251	0.25144
-2.74056	-6.54524		-2.74	3.27181		-2.73918	0.25008
-2.73724	-6.55697		-2.73668	3.26562		-2.73585	0.24879
-2.73391	-6.56836		-2.73335	3.26043		-2.73252	0.2491
-2.73058	-6.57937		-2.73002	3.25623		-2.72919	0.24908
-2.72726	-6.59117		-2.72669	3.25358		-2.72586	0.24834
-2.72393	-6.60493		-2.72336	3.2508		-2.72253	0.24757
-2.7206	-6.6171		-2.72004	3.24687		-2.7192	0.24701
-2.71728	-6.62726		-2.71671	3.24089		-2.71587	0.24727
-2.71395	-6.63788		-2.71338	3.23664		-2.71255	0.24722
-2.71062	-6.6507		-2.71005	3.2329		-2.70922	0.24633
-2.7073	-6.66121		-2.70673	3.23109		-2.70589	0.24657
-2.70397	-6.67127		-2.7034	3.22791		-2.70256	0.24746
-2.70064	-6.6809		-2.70007	3.22255		-2.69923	0.24651
-2.69731	-6.69096		-2.69674	3.21907		-2.6959	0.246
-2.69399	-6.70351		-2.69341	3.2142		-2.69257	0.2453
-2.69066	-6.71741		-2.69009	3.20845		-2.68924	0.2459
-2.68733	-6.72994		-2.68676	3.20301		-2.68591	0.24669
-2.68401	-6.73974		-2.68343	3.19796		-2.68258	0.24715
-2.68068	-6.75027		-2.6801	3.19448		-2.67925	0.24834
-2.67735	-6.7616		-2.67678	3.19279		-2.67593	0.24785
-2.67403	-6.77529		-2.67345	3.19065		-2.6726	0.24763
-2.6707	-6.78683		-2.67012	3.18561		-2.66927	0.24812
-2.66737	-6.79855		-2.66679	3.17971		-2.66594	0.24755
-2.66405	-6.81075		-2.66346	3.17682		-2.66261	0.24696
-2.66072	-6.822		-2.66014	3.1765		-2.65928	0.24737
-2.65739	-6.83386		-2.65681	3.17502		-2.65595	0.24677
-2.65406	-6.84699		-2.65348	3.17132		-2.65262	0.24637
-2.65074	-6.85581		-2.65015	3.16741		-2.64929	0.24613
-2.64741	-6.86643		-2.64683	3.16219		-2.64596	0.24392
-2.64408	-6.87959		-2.6435	3.16059		-2.64263	0.24172
-2.64076	-6.89284		-2.64017	3.15722		-2.63931	0.24085
-2.63743	-6.90504		-2.63684	3.15097		-2.63598	0.24342
-2.6341	-6.91413		-2.63351	3.14319		-2.63265	0.24411
-2.63078	-6.92514		-2.63019	3.13874		-2.62932	0.24407
-2.62745	-6.93721		-2.62686	3.13461		-2.62599	0.24581
-2.62412	-6.9494		-2.62353	3.12878		-2.62266	0.24686
-2.6208	-6.95765		-2.6202	3.12467		-2.61933	0.24494
-2.61747	-6.96868		-2.61688	3.11934		-2.616	0.24482
-2.61414	-6.97737		-2.61355	3.11498		-2.61267	0.24363
-2.61081	-6.98626		-2.61022	3.10917		-2.60934	0.2425
-2.60749	-6.99902		-2.60689	3.10419		-2.60601	0.24475
-2.60416	-7.00989		-2.60356	3.10003		-2.60269	0.24661
-2.60083	-7.02071		-2.60024	3.09393		-2.59936	0.24658
-2.59751	-7.02937		-2.59691	3.08957		-2.59603	0.24443
-2.59418	-7.03892		-2.59358	3.08692		-2.5927	0.24268
-2.59085	-7.05032		-2.59025	3.0864		-2.58937	0.24234
-2.58753	-7.06053		-2.58693	3.08463		-2.58604	0.24186
-2.5842	-7.07079		-2.5836	3.08124		-2.58271	0.23984
-2.58087	-7.08295		-2.58027	3.07749		-2.57938	0.23704
-2.57755	-7.09678		-2.57694	3.07445		-2.57605	0.23651
-2.57422	-7.10713		-2.57361	3.07079		-2.57272	0.23652
-2.57089	-7.11868		-2.57029	3.0661		-2.56939	0.23558
-2.56756	-7.13277		-2.56696	3.06389		-2.56607	0.23383
-2.56424	-7.14484		-2.56363	3.06325		-2.56274	0.23378
-2.56091	-7.15394		-2.5603	3.061		-2.55941	0.23309
-2.55758	-7.16541		-2.55698	3.05607		-2.55608	0.23181
-2.55426	-7.1783		-2.55365	3.05375		-2.55275	0.23044
-2.55093	-7.18986		-2.55032	3.04974		-2.54942	0.22956
-2.5476	-7.20006		-2.54699	3.04524		-2.54609	0.22898
-2.54428	-7.21188		-2.54366	3.03974		-2.54276	0.22884
-2.54095	-7.22323		-2.54034	3.03531		-2.53943	0.22743
-2.53762	-7.2354		-2.53701	3.03129		-2.5361	0.22714
-2.5343	-7.24551		-2.53368	3.02757		-2.53277	0.22703
-2.53097	-7.25586		-2.53035	3.02431		-2.52945	0.22709
-2.52764	-7.26512		-2.52703	3.02326		-2.52612	0.22788
-2.52432	-7.27389		-2.5237	3.02118		-2.52279	0.2281
-2.52099	-7.28396		-2.52037	3.01462		-2.51946	0.22792
-2.51766	-7.29504		-2.51704	3.00882		-2.51613	0.22793
-2.51433	-7.30684		-2.51371	3.00449		-2.5128	0.22837
-2.51101	-7.31788		-2.51039	2.99981		-2.50947	0.22845
-2.50768	-7.32877		-2.50706	2.99604		-2.50614	0.2283
-2.50435	-7.33829		-2.50373	2.9922		-2.50281	0.22668
-2.50103	-7.34962		-2.5004	2.98714		-2.49948	0.22577
-2.4977	-7.36116		-2.49708	2.98195		-2.49616	0.227
-2.49437	-7.37069		-2.49375	2.9786		-2.49283	0.22809
-2.49105	-7.38285		-2.49042	2.9767		-2.4895	0.22973
-2.48772	-7.39679		-2.48709	2.97387		-2.48617	0.22986
-2.48439	-7.40565		-2.48377	2.96697		-2.48284	0.2286
-2.48107	-7.41903		-2.48044	2.96406		-2.47951	0.22833
-2.47774	-7.43126		-2.47711	2.96371		-2.47618	0.22833
-2.47441	-7.44354		-2.47378	2.96251		-2.47285	0.22824
-2.47108	-7.45369		-2.47045	2.96187		-2.46952	0.22917
-2.46776	-7.46374		-2.46713	2.958		-2.46619	0.23042
-2.46443	-7.4762		-2.4638	2.9536		-2.46286	0.2309
-2.4611	-7.48936		-2.46047	2.9504		-2.45954	0.23214
-2.45778	-7.50015		-2.45714	2.94883		-2.45621	0.23305
-2.45445	-7.50937		-2.45382	2.94682		-2.45288	0.23065
-2.45112	-7.52231		-2.45049	2.94261		-2.44955	0.22852
-2.4478	-7.53066		-2.44716	2.93502		-2.44622	0.22656
-2.44447	-7.5414		-2.44383	2.93072		-2.44289	0.22641
-2.44114	-7.54803		-2.4405	2.92529		-2.43956	0.22706
-2.43782	-7.55609		-2.43718	2.92267		-2.43623	0.22567
-2.43449	-7.56705		-2.43385	2.92016		-2.4329	0.22508
-2.43116	-7.57751		-2.43052	2.9159		-2.42957	0.22309
-2.42783	-7.58579		-2.42719	2.91347		-2.42624	0.22001
-2.42451	-7.5939		-2.42387	2.91255		-2.42292	0.21925
-2.42118	-7.60438		-2.42054	2.91165		-2.41959	0.21973
-2.41785	-7.61519		-2.41721	2.90838		-2.41626	0.21937
-2.41453	-7.62528		-2.41388	2.90387		-2.41293	0.22015
-2.4112	-7.63512		-2.41055	2.89795		-2.4096	0.22153
-2.40787	-7.64554		-2.40723	2.89821		-2.40627	0.22162
-2.40455	-7.65812		-2.4039	2.89453		-2.40294	0.22306
-2.40122	-7.67475		-2.40057	2.8907		-2.39961	0.22511
-2.39789	-7.68713		-2.39724	2.88525		-2.39628	0.22595
-2.39457	-7.69998		-2.39392	2.88		-2.39295	0.22576
-2.39124	-7.71178		-2.39059	2.8763		-2.38962	0.22503
-2.38791	-7.71999		-2.38726	2.87219		-2.3863	0.22512
-2.38458	-7.73234		-2.38393	2.86673		-2.38297	0.22455
-2.38126	-7.74286		-2.3806	2.86444		-2.37964	0.22194
-2.37793	-7.75247		-2.37728	2.86224		-2.37631	0.22043
-2.3746	-7.76002		-2.37395	2.8589		-2.37298	0.21933
-2.37128	-7.76809		-2.37062	2.85513		-2.36965	0.21756
-2.36795	-7.77868		-2.36729	2.85413		-2.36632	0.21724
-2.36462	-7.7877		-2.36397	2.85303		-2.36299	0.21581
-2.3613	-7.79925		-2.36064	2.85251		-2.35966	0.2122
-2.35797	-7.80823		-2.35731	2.85125		-2.35633	0.20964
-2.35464	-7.81712		-2.35398	2.85117		-2.353	0.20902
-2.35132	-7.82543		-2.35065	2.84881		-2.34968	0.20868
-2.34799	-7.83784		-2.34733	2.84553		-2.34635	0.20814
-2.34466	-7.84855		-2.344	2.84821		-2.34302	0.2088
-2.34133	-7.85834		-2.34067	2.84507		-2.33969	0.20913
-2.33801	-7.86785		-2.33734	2.83955		-2.33636	0.20846
-2.33468	-7.87898		-2.33402	2.83773		-2.33303	0.2076
-2.33135	-7.89111		-2.33069	2.83565		-2.3297	0.20776
-2.32803	-7.90162		-2.32736	2.83442		-2.32637	0.20824
-2.3247	-7.90985		-2.32403	2.83231		-2.32304	0.20675
-2.32137	-7.91845		-2.3207	2.82998		-2.31971	0.20681
-2.31805	-7.92625		-2.31738	2.82722		-2.31638	0.20801
-2.31472	-7.93674		-2.31405	2.8228		-2.31306	0.20751
-2.31139	-7.94692		-2.31072	2.81832		-2.30973	0.2058
-2.30807	-7.96005		-2.30739	2.81469		-2.3064	0.20504
-2.30474	-7.97114		-2.30407	2.80958		-2.30307	0.20511
-2.30141	-7.98344		-2.30074	2.80355		-2.29974	0.20487
-2.29808	-7.99446		-2.29741	2.80085		-2.29641	0.20519
-2.29476	-8.00848		-2.29408	2.79874		-2.29308	0.2049
-2.29143	-8.02118		-2.29075	2.7938		-2.28975	0.20443
-2.2881	-8.03247		-2.28743	2.79187		-2.28642	0.20333
-2.28478	-8.04456		-2.2841	2.78874		-2.28309	0.20334
-2.28145	-8.05705		-2.28077	2.78296		-2.27976	0.20471
-2.27812	-8.06941		-2.27744	2.78022		-2.27644	0.20331
-2.2748	-8.07998		-2.27412	2.77957		-2.27311	0.20227
-2.27147	-8.09021		-2.27079	2.7773		-2.26978	0.20394
-2.26814	-8.09972		-2.26746	2.77651		-2.26645	0.20585
-2.26482	-8.11007		-2.26413	2.77276		-2.26312	0.20628
-2.26149	-8.12132		-2.2608	2.77103		-2.25979	0.20524
-2.25816	-8.13093		-2.25748	2.76984		-2.25646	0.20511
-2.25484	-8.14236		-2.25415	2.76874		-2.25313	0.20566
-2.25151	-8.15303		-2.25082	2.76637		-2.2498	0.20572
-2.24818	-8.16		-2.24749	2.76284		-2.24647	0.20544
-2.24485	-8.17103		-2.24417	2.75839		-2.24314	0.20416
-2.24153	-8.18312		-2.24084	2.75492		-2.23982	0.20219
-2.2382	-8.19345		-2.23751	2.75614		-2.23649	0.20121
-2.23487	-8.20207		-2.23418	2.75404		-2.23316	0.20133
-2.23155	-8.21215		-2.23085	2.74963		-2.22983	0.20117
-2.22822	-8.22405		-2.22753	2.74529		-2.2265	0.20168
-2.22489	-8.23427		-2.2242	2.74166		-2.22317	0.20161
-2.22157	-8.24474		-2.22087	2.73701		-2.21984	0.20133
-2.21824	-8.25534		-2.21754	2.73254		-2.21651	0.20222
-2.21491	-8.26624		-2.21422	2.72855		-2.21318	0.20231
-2.21159	-8.27315		-2.21089	2.72572		-2.20985	0.20261
-2.20826	-8.28361		-2.20756	2.72478		-2.20652	0.20529
-2.20493	-8.29267		-2.20423	2.72233		-2.2032	0.20768
-2.2016	-8.30178		-2.2009	2.71879		-2.19987	0.20799
-2.19828	-8.30918		-2.19758	2.71609		-2.19654	0.20715
-2.19495	-8.31956		-2.19425	2.71058		-2.19321	0.20693
-2.19162	-8.33242		-2.19092	2.70651		-2.18988	0.2046
-2.1883	-8.34026		-2.18759	2.70537		-2.18655	0.20144
-2.18497	-8.35025		-2.18427	2.70356		-2.18322	0.20027
-2.18164	-8.35644		-2.18094	2.70459		-2.17989	0.19913
-2.17832	-8.36731		-2.17761	2.70156		-2.17656	0.19664
-2.17499	-8.37661		-2.17428	2.69725		-2.17323	0.19466
-2.17166	-8.38432		-2.17095	2.69523		-2.1699	0.19431
-2.16834	-8.39609		-2.16763	2.69125		-2.16658	0.19543
-2.16501	-8.40281		-2.1643	2.68973		-2.16325	0.19539
-2.16168	-8.41288		-2.16097	2.6893		-2.15992	0.1946
-2.15835	-8.42428		-2.15764	2.68632		-2.15659	0.19642
-2.15503	-8.43215		-2.15432	2.68436		-2.15326	0.19797
-2.1517	-8.44258		-2.15099	2.68269		-2.14993	0.19983
-2.14837	-8.45354		-2.14766	2.68552		-2.1466	0.20131
-2.14505	-8.46214		-2.14433	2.68441		-2.14327	0.20087
-2.14172	-8.47167		-2.14101	2.68106		-2.13994	0.20107
-2.13839	-8.48506		-2.13768	2.6763		-2.13661	0.20208
-2.13507	-8.49617		-2.13435	2.67385		-2.13329	0.20213
-2.13174	-8.50588		-2.13102	2.67256		-2.12996	0.20184
-2.12841	-8.51905		-2.12769	2.66839		-2.12663	0.20107
-2.12509	-8.53135		-2.12437	2.66795		-2.1233	0.19886
-2.12176	-8.54326		-2.12104	2.66507		-2.11997	0.19707
-2.11843	-8.55419		-2.11771	2.66195		-2.11664	0.19524
-2.1151	-8.56282		-2.11438	2.65881		-2.11331	0.19404
-2.11178	-8.57492		-2.11106	2.6562		-2.10998	0.19072
-2.10845	-8.58581		-2.10773	2.65253		-2.10665	0.18776
-2.10512	-8.59472		-2.1044	2.64775		-2.10332	0.18714
-2.1018	-8.60788		-2.10107	2.64371		-2.09999	0.18858
-2.09847	-8.61678		-2.09774	2.6423		-2.09667	0.18947
-2.09514	-8.62521		-2.09442	2.6394		-2.09334	0.18948
-2.09182	-8.63316		-2.09109	2.63944		-2.09001	0.19024
-2.08849	-8.64071		-2.08776	2.64228		-2.08668	0.19104
-2.08516	-8.64965		-2.08443	2.63767		-2.08335	0.19069
-2.08184	-8.65953		-2.08111	2.63451		-2.08002	0.19085
-2.07851	-8.66977		-2.07778	2.63317		-2.07669	0.19162
-2.07518	-8.68272		-2.07445	2.63023		-2.07336	0.19179
-2.07185	-8.69313		-2.07112	2.62763		-2.07003	0.19182
-2.06853	-8.70332		-2.06779	2.62387		-2.0667	0.19406
-2.0652	-8.71362		-2.06447	2.62189		-2.06337	0.19757
-2.06187	-8.72424		-2.06114	2.61801		-2.06005	0.19699
-2.05855	-8.73406		-2.05781	2.61666		-2.05672	0.19698
-2.05522	-8.7454		-2.05448	2.61537		-2.05339	0.19592
-2.05189	-8.75651		-2.05116	2.61231		-2.05006	0.19573
-2.04857	-8.7683		-2.04783	2.61014		-2.04673	0.19629
-2.04524	-8.77718		-2.0445	2.60478		-2.0434	0.1967
-2.04191	-8.78619		-2.04117	2.60231		-2.04007	0.1958
-2.03859	-8.79461		-2.03784	2.60062		-2.03674	0.19775
-2.03526	-8.80348		-2.03452	2.59832		-2.03341	0.20011
-2.03193	-8.812		-2.03119	2.59726		-2.03008	0.19914
-2.02861	-8.82238		-2.02786	2.59466		-2.02675	0.19811
-2.02528	-8.83181		-2.02453	2.59189		-2.02343	0.19634
-2.02195	-8.84019		-2.02121	2.59259		-2.0201	0.19548
-2.01862	-8.84936		-2.01788	2.59166		-2.01677	0.19384
-2.0153	-8.85835		-2.01455	2.58974		-2.01344	0.19258
-2.01197	-8.86803		-2.01122	2.58684		-2.01011	0.19099
-2.00864	-8.8791		-2.00789	2.58357		-2.00678	0.1893
-2.00532	-8.88896		-2.00457	2.58021		-2.00345	0.18827
-2.00199	-8.90126		-2.00124	2.57847		-2.00012	0.18696
-1.99866	-8.91336		-1.99791	2.57547		-1.99679	0.18508
-1.99534	-8.92551		-1.99458	2.57554		-1.99346	0.18289
-1.99201	-8.9376		-1.99126	2.5735		-1.99013	0.18186
-1.98868	-8.9465		-1.98793	2.57274		-1.98681	0.18363
-1.98536	-8.95641		-1.9846	2.57376		-1.98348	0.18435
-1.98203	-8.96691		-1.98127	2.57026		-1.98015	0.18478
-1.9787	-8.97574		-1.97794	2.56923		-1.97682	0.18599
-1.97537	-8.98733		-1.97462	2.56715		-1.97349	0.18714
-1.97205	-8.9974		-1.97129	2.56883		-1.97016	0.18761
-1.96872	-9.00978		-1.96796	2.57041		-1.96683	0.18886
-1.96539	-9.0196		-1.96463	2.56615		-1.9635	0.18825
-1.96207	-9.03043		-1.96131	2.56745		-1.96017	0.18875
-1.95874	-9.04124		-1.95798	2.56748		-1.95684	0.18923
-1.95541	-9.04726		-1.95465	2.56551		-1.95351	0.19147
-1.95209	-9.05467		-1.95132	2.56239		-1.95019	0.19114
-1.94876	-9.06486		-1.94799	2.55966		-1.94686	0.18758
-1.94543	-9.07528		-1.94467	2.55751		-1.94353	0.18687
-1.94211	-9.08481		-1.94134	2.55562		-1.9402	0.18751
-1.93878	-9.09548		-1.93801	2.55475		-1.93687	0.18959
-1.93545	-9.10568		-1.93468	2.55061		-1.93354	0.19103
-1.93212	-9.11507		-1.93136	2.54686		-1.93021	0.19183
-1.9288	-9.12188		-1.92803	2.53994		-1.92688	0.19178
-1.92547	-9.13147		-1.9247	2.54051		-1.92355	0.19175
-1.92214	-9.1435		-1.92137	2.53952		-1.92022	0.19204
-1.91882	-9.15325		-1.91804	2.53649		-1.91689	0.19156
-1.91549	-9.16439		-1.91472	2.53387		-1.91357	0.19144
-1.91216	-9.17538		-1.91139	2.53304		-1.91024	0.19132
-1.90884	-9.18446		-1.90806	2.53296		-1.90691	0.19211
-1.90551	-9.19195		-1.90473	2.53259		-1.90358	0.1924
-1.90218	-9.20458		-1.90141	2.52988		-1.90025	0.19014
-1.89886	-9.21515		-1.89808	2.52869		-1.89692	0.18969
-1.89553	-9.22501		-1.89475	2.52696		-1.89359	0.18947
-1.8922	-9.23489		-1.89142	2.52331		-1.89026	0.18864
-1.88887	-9.2446		-1.88809	2.52257		-1.88693	0.18634
-1.88555	-9.25457		-1.88477	2.52107		-1.8836	0.18427
-1.88222	-9.26376		-1.88144	2.51535		-1.88027	0.18389
-1.87889	-9.26919		-1.87811	2.50973		-1.87695	0.18452
-1.87557	-9.27854		-1.87478	2.51158		-1.87362	0.1819
-1.87224	-9.2894		-1.87146	2.5108		-1.87029	0.18082
-1.86891	-9.29876		-1.86813	2.51108		-1.86696	0.18105
-1.86559	-9.31103		-1.8648	2.50988		-1.86363	0.18072
-1.86226	-9.32188		-1.86147	2.50575		-1.8603	0.1819
-1.85893	-9.32965		-1.85815	2.50367		-1.85697	0.18067
-1.85561	-9.33772		-1.85482	2.49971		-1.85364	0.18003
-1.85228	-9.34854		-1.85149	2.49857		-1.85031	0.17844
-1.84895	-9.35727		-1.84816	2.49703		-1.84698	0.17753
-1.84562	-9.36481		-1.84483	2.49685		-1.84365	0.1782
-1.8423	-9.37189		-1.84151	2.49604		-1.84033	0.17921
-1.83897	-9.38216		-1.83818	2.49883		-1.837	0.18059
-1.83564	-9.39104		-1.83485	2.49448		-1.83367	0.18121
-1.83232	-9.39866		-1.83152	2.49177		-1.83034	0.18229
-1.82899	-9.40429		-1.8282	2.48665		-1.82701	0.18057
-1.82566	-9.41056		-1.82487	2.48367		-1.82368	0.17909
-1.82234	-9.41925		-1.82154	2.47814		-1.82035	0.17899
-1.81901	-9.42739		-1.81821	2.47676		-1.81702	0.18052
-1.81568	-9.43756		-1.81488	2.4788		-1.81369	0.18065
-1.81236	-9.44673		-1.81156	2.48176		-1.81036	0.18117
-1.80903	-9.45504		-1.80823	2.48013		-1.80703	0.18373
-1.8057	-9.46634		-1.8049	2.4804		-1.80371	0.18501
-1.80237	-9.47881		-1.80157	2.47881		-1.80038	0.18132
-1.79905	-9.48948		-1.79825	2.47777		-1.79705	0.17879
-1.79572	-9.49924		-1.79492	2.4764		-1.79372	0.17919
-1.79239	-9.50858		-1.79159	2.47307		-1.79039	0.17944
-1.78907	-9.51909		-1.78826	2.4739		-1.78706	0.17963
-1.78574	-9.53111		-1.78493	2.47129		-1.78373	0.18022
-1.78241	-9.54125		-1.78161	2.47041		-1.7804	0.17952
-1.77909	-9.55078		-1.77828	2.47012		-1.77707	0.17815
-1.77576	-9.56134		-1.77495	2.46744		-1.77374	0.17584
-1.77243	-9.57105		-1.77162	2.46217		-1.77041	0.17301
-1.76911	-9.58253		-1.7683	2.45806		-1.76709	0.17095
-1.76578	-9.59536		-1.76497	2.45596		-1.76376	0.16786
-1.76245	-9.60387		-1.76164	2.45373		-1.76043	0.16741
-1.75913	-9.61396		-1.75831	2.45365		-1.7571	0.17003
-1.7558	-9.62381		-1.75498	2.44868		-1.75377	0.17039
-1.75247	-9.63451		-1.75166	2.44544		-1.75044	0.17059
-1.74914	-9.64477		-1.74833	2.44598		-1.74711	0.16907
-1.74582	-9.65309		-1.745	2.446		-1.74378	0.17005
-1.74249	-9.66318		-1.74167	2.44376		-1.74045	0.17168
-1.73916	-9.67383		-1.73835	2.44161		-1.73712	0.17493
-1.73584	-9.68421		-1.73502	2.44281		-1.73379	0.17657
-1.73251	-9.69299		-1.73169	2.44255		-1.73047	0.17901
-1.72918	-9.70122		-1.72836	2.44006		-1.72714	0.18162
-1.72586	-9.70816		-1.72503	2.4404		-1.72381	0.18294
-1.72253	-9.71575		-1.72171	2.43907		-1.72048	0.18518
-1.7192	-9.72431		-1.71838	2.43847		-1.71715	0.18454
-1.71588	-9.7331		-1.71505	2.43661		-1.71382	0.18493
-1.71255	-9.74023		-1.71172	2.43594		-1.71049	0.18439
-1.70922	-9.74669		-1.7084	2.43232		-1.70716	0.18364
-1.70589	-9.75592		-1.70507	2.42772		-1.70383	0.18291
-1.70257	-9.76725		-1.70174	2.42779		-1.7005	0.18087
-1.69924	-9.77816		-1.69841	2.42574		-1.69718	0.17947
-1.69591	-9.78797		-1.69508	2.42332		-1.69385	0.18008
-1.69259	-9.79655		-1.69176	2.4186		-1.69052	0.18074
-1.68926	-9.80591		-1.68843	2.41651		-1.68719	0.1803
-1.68593	-9.81673		-1.6851	2.41499		-1.68386	0.17816
-1.68261	-9.8256		-1.68177	2.41287		-1.68053	0.176
-1.67928	-9.83333		-1.67845	2.4087		-1.6772	0.17647
-1.67595	-9.8413		-1.67512	2.40825		-1.67387	0.17377
-1.67263	-9.85212		-1.67179	2.40924		-1.67054	0.17239
-1.6693	-9.86348		-1.66846	2.41122		-1.66721	0.16959
-1.66597	-9.87646		-1.66513	2.4118		-1.66388	0.17037
-1.66264	-9.88755		-1.66181	2.40982		-1.66056	0.17136
-1.65932	-9.8982		-1.65848	2.40768		-1.65723	0.17094
-1.65599	-9.90632		-1.65515	2.40835		-1.6539	0.16991
-1.65266	-9.91447		-1.65182	2.40693		-1.65057	0.17072
-1.64934	-9.92123		-1.6485	2.4079		-1.64724	0.17005
-1.64601	-9.92941		-1.64517	2.40716		-1.64391	0.16849
-1.64268	-9.93961		-1.64184	2.40687		-1.64058	0.16858
-1.63936	-9.9509		-1.63851	2.40816		-1.63725	0.16807
-1.63603	-9.96478		-1.63518	2.40773		-1.63392	0.16926
-1.6327	-9.97527		-1.63186	2.40383		-1.63059	0.17161
-1.62938	-9.98454		-1.62853	2.40032		-1.62726	0.17282
-1.62605	-9.99414		-1.6252	2.39875		-1.62394	0.17443
-1.62272	-10.0019		-1.62187	2.39772		-1.62061	0.17621
-1.61939	-10.0103		-1.61855	2.39598		-1.61728	0.17613
-1.61607	-10.0199		-1.61522	2.39401		-1.61395	0.178
-1.61274	-10.0294		-1.61189	2.3934		-1.61062	0.17496
-1.60941	-10.0403		-1.60856	2.38906		-1.60729	0.17256
-1.60609	-10.0495		-1.60523	2.38439		-1.60396	0.17342
-1.60276	-10.0581		-1.60191	2.38324		-1.60063	0.17222
-1.59943	-10.0665		-1.59858	2.37904		-1.5973	0.174
-1.59611	-10.0739		-1.59525	2.37818		-1.59397	0.17394
-1.59278	-10.0815		-1.59192	2.37637		-1.59064	0.17414
-1.58945	-10.0907		-1.5886	2.37327		-1.58732	0.17558
-1.58613	-10.0987		-1.58527	2.37207		-1.58399	0.17503
-1.5828	-10.1059		-1.58194	2.3708		-1.58066	0.17361
-1.57947	-10.1143		-1.57861	2.36762		-1.57733	0.1708
-1.57614	-10.1235		-1.57528	2.36762		-1.574	0.1704
-1.57282	-10.1331		-1.57196	2.3665		-1.57067	0.16845
-1.56949	-10.1414		-1.56863	2.36394		-1.56734	0.16974
-1.56616	-10.1491		-1.5653	2.36536		-1.56401	0.17006
-1.56284	-10.1598		-1.56197	2.36749		-1.56068	0.16952
-1.55951	-10.1712		-1.55865	2.36902		-1.55735	0.16913
-1.55618	-10.1812		-1.55532	2.36861		-1.55402	0.16991
-1.55286	-10.1907		-1.55199	2.36737		-1.5507	0.16975
-1.54953	-10.199		-1.54866	2.37007		-1.54737	0.16753
-1.5462	-10.2084		-1.54534	2.36974		-1.54404	0.1658
-1.54288	-10.2182		-1.54201	2.36938		-1.54071	0.16628
-1.53955	-10.2285		-1.53868	2.36818		-1.53738	0.16564
-1.53622	-10.2373		-1.53535	2.36573		-1.53405	0.164
-1.53289	-10.2447		-1.53202	2.36435		-1.53072	0.16379
-1.52957	-10.2534		-1.5287	2.3651		-1.52739	0.16588
-1.52624	-10.2646		-1.52537	2.36517		-1.52406	0.16637
-1.52291	-10.2765		-1.52204	2.36478		-1.52073	0.1645
-1.51959	-10.2878		-1.51871	2.36382		-1.5174	0.16649
-1.51626	-10.2984		-1.51539	2.36147		-1.51408	0.16542
-1.51293	-10.307		-1.51206	2.36166		-1.51075	0.16563
-1.50961	-10.3166		-1.50873	2.35756		-1.50742	0.1662
-1.50628	-10.3273		-1.5054	2.35453		-1.50409	0.16853
-1.50295	-10.3372		-1.50207	2.35363		-1.50076	0.16832
-1.49963	-10.3461		-1.49875	2.35115		-1.49743	0.16817
-1.4963	-10.355		-1.49542	2.35045		-1.4941	0.16848
-1.49297	-10.3653		-1.49209	2.35016		-1.49077	0.1709
-1.48965	-10.3754		-1.48876	2.34698		-1.48744	0.16989
-1.48632	-10.3833		-1.48544	2.3427		-1.48411	0.16624
-1.48299	-10.3896		-1.48211	2.33862		-1.48078	0.16529
-1.47966	-10.3964		-1.47878	2.33134		-1.47746	0.16407
-1.47634	-10.403		-1.47545	2.32779		-1.47413	0.16124
-1.47301	-10.4087		-1.47212	2.32386		-1.4708	0.15947
-1.46968	-10.4154		-1.4688	2.31968		-1.46747	0.15759
-1.46636	-10.4241		-1.46547	2.31784		-1.46414	0.15497
-1.46303	-10.4328		-1.46214	2.31465		-1.46081	0.15269
-1.4597	-10.4413		-1.45881	2.31386		-1.45748	0.14986
-1.45638	-10.4499		-1.45549	2.31398		-1.45415	0.14731
-1.45305	-10.4582		-1.45216	2.31378		-1.45082	0.14811
-1.44972	-10.466		-1.44883	2.31228		-1.44749	0.14889
-1.4464	-10.4728		-1.4455	2.3109		-1.44416	0.15134
-1.44307	-10.482		-1.44217	2.31335		-1.44084	0.1532
-1.43974	-10.4912		-1.43885	2.31464		-1.43751	0.15205
-1.43641	-10.4993		-1.43552	2.31506		-1.43418	0.15256
-1.43309	-10.511		-1.43219	2.31631		-1.43085	0.15242
-1.42976	-10.523		-1.42886	2.31786		-1.42752	0.15439
-1.42643	-10.5325		-1.42554	2.31767		-1.42419	0.15215
-1.42311	-10.5419		-1.42221	2.31663		-1.42086	0.15161
-1.41978	-10.5511		-1.41888	2.31462		-1.41753	0.1544
-1.41645	-10.559		-1.41555	2.31424		-1.4142	0.15665
-1.41313	-10.5687		-1.41222	2.31445		-1.41087	0.15701
-1.4098	-10.5798		-1.4089	2.31363		-1.40754	0.15301
-1.40647	-10.5891		-1.40557	2.3151		-1.40422	0.1505
-1.40315	-10.5969		-1.40224	2.31701		-1.40089	0.1499
-1.39982	-10.6049		-1.39891	2.3156		-1.39756	0.15344
-1.39649	-10.6148		-1.39559	2.31254		-1.39423	0.15241
-1.39316	-10.6254		-1.39226	2.31294		-1.3909	0.15283
-1.38984	-10.6345		-1.38893	2.31413		-1.38757	0.15291
-1.38651	-10.6435		-1.3856	2.31419		-1.38424	0.15498
-1.38318	-10.6526		-1.38227	2.31809		-1.38091	0.15548
-1.37986	-10.6623		-1.37895	2.31871		-1.37758	0.15909
-1.37653	-10.6719		-1.37562	2.31787		-1.37425	0.1572
-1.3732	-10.6807		-1.37229	2.31713		-1.37092	0.155
-1.36988	-10.6906		-1.36896	2.31881		-1.3676	0.15888
-1.36655	-10.702		-1.36564	2.318		-1.36427	0.16075
-1.36322	-10.7129		-1.36231	2.317		-1.36094	0.16076
-1.3599	-10.7231		-1.35898	2.31528		-1.35761	0.16013
-1.35657	-10.7322		-1.35565	2.31545		-1.35428	0.16096
-1.35324	-10.739		-1.35232	2.31622		-1.35095	0.1613
-1.34991	-10.746		-1.349	2.31464		-1.34762	0.16023
-1.34659	-10.754		-1.34567	2.31276		-1.34429	0.15853
-1.34326	-10.76		-1.34234	2.31174		-1.34096	0.15687
-1.33993	-10.7656		-1.33901	2.31027		-1.33763	0.15745
-1.33661	-10.7731		-1.33569	2.30756		-1.3343	0.15622
-1.33328	-10.7812		-1.33236	2.30766		-1.33098	0.15626
-1.32995	-10.7889		-1.32903	2.30546		-1.32765	0.15707
-1.32663	-10.7951		-1.3257	2.30156		-1.32432	0.15859
-1.3233	-10.8008		-1.32237	2.29616		-1.32099	0.15927
-1.31997	-10.8079		-1.31905	2.29481		-1.31766	0.15964
-1.31665	-10.8175		-1.31572	2.29246		-1.31433	0.15929
-1.31332	-10.8277		-1.31239	2.29069		-1.311	0.15892
-1.30999	-10.8369		-1.30906	2.28966		-1.30767	0.1602
-1.30666	-10.8459		-1.30574	2.2878		-1.30434	0.1605
-1.30334	-10.8553		-1.30241	2.28548		-1.30101	0.16306
-1.30001	-10.866		-1.29908	2.28096		-1.29768	0.16546
-1.29668	-10.8773		-1.29575	2.27854		-1.29436	0.16476
-1.29336	-10.8897		-1.29242	2.27764		-1.29103	0.16541
-1.29003	-10.9007		-1.2891	2.27481		-1.2877	0.1658
-1.2867	-10.9115		-1.28577	2.27207		-1.28437	0.16231
-1.28338	-10.9223		-1.28244	2.2713		-1.28104	0.16124
-1.28005	-10.9331		-1.27911	2.2724		-1.27771	0.16175
-1.27672	-10.9448		-1.27579	2.27217		-1.27438	0.1602
-1.2734	-10.9535		-1.27246	2.2677		-1.27105	0.15969
-1.27007	-10.9608		-1.26913	2.26609		-1.26772	0.15851
-1.26674	-10.97		-1.2658	2.26302		-1.26439	0.1568
-1.26341	-10.98		-1.26248	2.2638		-1.26107	0.1547
-1.26009	-10.9876		-1.25915	2.26631		-1.25774	0.15398
-1.25676	-10.9941		-1.25582	2.26778		-1.25441	0.15407
-1.25343	-11.001		-1.25249	2.26715		-1.25108	0.15274
-1.25011	-11.0087		-1.24916	2.26659		-1.24775	0.15434
-1.24678	-11.0177		-1.24584	2.26699		-1.24442	0.15388
-1.24345	-11.0249		-1.24251	2.26678		-1.24109	0.1526
-1.24013	-11.0328		-1.23918	2.26461		-1.23776	0.15078
-1.2368	-11.0407		-1.23585	2.26366		-1.23443	0.14924
-1.23347	-11.0488		-1.23253	2.26336		-1.2311	0.15087
-1.23015	-11.0587		-1.2292	2.26498		-1.22777	0.1532
-1.22682	-11.0679		-1.22587	2.26675		-1.22445	0.15371
-1.22349	-11.075		-1.22254	2.26532		-1.22112	0.15621
-1.22017	-11.0815		-1.21921	2.26414		-1.21779	0.1555
-1.21684	-11.0899		-1.21589	2.26412		-1.21446	0.15696
-1.21351	-11.0984		-1.21256	2.26388		-1.21113	0.15842
-1.21018	-11.1059		-1.20923	2.26409		-1.2078	0.15672
-1.20686	-11.1151		-1.2059	2.26368		-1.20447	0.15739
-1.20353	-11.1259		-1.20258	2.26556		-1.20114	0.15713
-1.2002	-11.1352		-1.19925	2.2657		-1.19781	0.15961
-1.19688	-11.1438		-1.19592	2.26724		-1.19448	0.16073
-1.19355	-11.1527		-1.19259	2.2682		-1.19115	0.1591
-1.19022	-11.1613		-1.18926	2.26628		-1.18783	0.15511
-1.1869	-11.1692		-1.18594	2.26438		-1.1845	0.1529
-1.18357	-11.1772		-1.18261	2.26427		-1.18117	0.15147
-1.18024	-11.1861		-1.17928	2.2652		-1.17784	0.14848
-1.17692	-11.1959		-1.17595	2.26454		-1.17451	0.14849
-1.17359	-11.2041		-1.17263	2.26364		-1.17118	0.14703
-1.17026	-11.2138		-1.1693	2.26283		-1.16785	0.14563
-1.16693	-11.2228		-1.16597	2.26069		-1.16452	0.14564
-1.16361	-11.2284		-1.16264	2.2582		-1.16119	0.14495
-1.16028	-11.2353		-1.15931	2.25749		-1.15786	0.14667
-1.15695	-11.244		-1.15599	2.2572		-1.15453	0.14255
-1.15363	-11.2523		-1.15266	2.25581		-1.15121	0.14353
-1.1503	-11.2615		-1.14933	2.25473		-1.14788	0.14686
-1.14697	-11.2729		-1.146	2.2551		-1.14455	0.14662
-1.14365	-11.2823		-1.14268	2.25598		-1.14122	0.14776
-1.14032	-11.2908		-1.13935	2.25537		-1.13789	0.1471
-1.13699	-11.2998		-1.13602	2.25405		-1.13456	0.14594
-1.13367	-11.3109		-1.13269	2.25145		-1.13123	0.1426
-1.13034	-11.3215		-1.12936	2.25104		-1.1279	0.1446
-1.12701	-11.3309		-1.12604	2.24872		-1.12457	0.14576
-1.12368	-11.3398		-1.12271	2.2465		-1.12124	0.14513
-1.12036	-11.349		-1.11938	2.24612		-1.11791	0.1428
-1.11703	-11.3592		-1.11605	2.24584		-1.11459	0.14371
-1.1137	-11.3681		-1.11273	2.24535		-1.11126	0.1441
-1.11038	-11.3771		-1.1094	2.24497		-1.10793	0.14289
-1.10705	-11.3839		-1.10607	2.24416		-1.1046	0.14202
-1.10372	-11.3904		-1.10274	2.24494		-1.10127	0.14222
-1.1004	-11.3985		-1.09941	2.24266		-1.09794	0.1424
-1.09707	-11.4065		-1.09609	2.24039		-1.09461	0.14324
-1.09374	-11.4126		-1.09276	2.24018		-1.09128	0.14471
-1.09042	-11.4201		-1.08943	2.24018		-1.08795	0.1448
-1.08709	-11.429		-1.0861	2.24135		-1.08462	0.14219
-1.08376	-11.4392		-1.08278	2.24179		-1.08129	0.14056
-1.08043	-11.4487		-1.07945	2.24248		-1.07797	0.13887
-1.07711	-11.4547		-1.07612	2.24137		-1.07464	0.13989
-1.07378	-11.4615		-1.07279	2.23901		-1.07131	0.13864
-1.07045	-11.4683		-1.06946	2.23841		-1.06798	0.1375
-1.06713	-11.476		-1.06614	2.23686		-1.06465	0.13545
-1.0638	-11.4848		-1.06281	2.23541		-1.06132	0.13443
-1.06047	-11.4938		-1.05948	2.23436		-1.05799	0.13464
-1.05715	-11.5002		-1.05615	2.23395		-1.05466	0.13512
-1.05382	-11.5113		-1.05283	2.23349		-1.05133	0.13374
-1.05049	-11.5224		-1.0495	2.2345		-1.048	0.13244
-1.04717	-11.5314		-1.04617	2.23546		-1.04467	0.13277
-1.04384	-11.5401		-1.04284	2.23516		-1.04135	0.13442
-1.04051	-11.549		-1.03951	2.2329		-1.03802	0.13143
-1.03718	-11.5577		-1.03619	2.23183		-1.03469	0.13078
-1.03386	-11.5654		-1.03286	2.23238		-1.03136	0.13258
-1.03053	-11.5744		-1.02953	2.2345		-1.02803	0.13206
-1.0272	-11.5858		-1.0262	2.23578		-1.0247	0.13394
-1.02388	-11.5955		-1.02288	2.23507		-1.02137	0.1362
-1.02055	-11.6059		-1.01955	2.2326		-1.01804	0.13659
-1.01722	-11.6159		-1.01622	2.2314		-1.01471	0.13724
-1.0139	-11.6253		-1.01289	2.23213		-1.01138	0.13571
-1.01057	-11.6323		-1.00956	2.23095		-1.00805	0.13823
-1.00724	-11.6418		-1.00624	2.22901		-1.00473	0.13702
-1.00392	-11.6497		-1.00291	2.22808		-1.0014	0.13477
-1.00059	-11.6578		-0.99958	2.22801		-0.99807	0.1345
-0.99726	-11.6662		-0.99625	2.22793		-0.99474	0.13496
-0.99394	-11.6751		-0.99293	2.2276		-0.99141	0.13753
-0.99061	-11.6819		-0.9896	2.22671		-0.98808	0.13717
-0.98728	-11.6898		-0.98627	2.22388		-0.98475	0.13565
-0.98395	-11.6976		-0.98294	2.22212		-0.98142	0.13545
-0.98063	-11.7064		-0.97961	2.22108		-0.97809	0.13269
-0.9773	-11.7134		-0.97629	2.22094		-0.97476	0.13323
-0.97397	-11.7216		-0.97296	2.22137		-0.97143	0.13083
-0.97065	-11.7307		-0.96963	2.21969		-0.96811	0.12911
-0.96732	-11.7385		-0.9663	2.2175		-0.96478	0.12897
-0.96399	-11.7469		-0.96298	2.21577		-0.96145	0.12821
-0.96067	-11.7557		-0.95965	2.21288		-0.95812	0.13159
-0.95734	-11.7628		-0.95632	2.21069		-0.95479	0.13569
-0.95401	-11.7711		-0.95299	2.21068		-0.95146	0.135
-0.95069	-11.7785		-0.94967	2.21122		-0.94813	0.13503
-0.94736	-11.7882		-0.94634	2.21074		-0.9448	0.13252
-0.94403	-11.7977		-0.94301	2.21047		-0.94147	0.13039
-0.9407	-11.8087		-0.93968	2.2099		-0.93814	0.13397
-0.93738	-11.8203		-0.93635	2.20879		-0.93481	0.13548
-0.93405	-11.8286		-0.93303	2.20598		-0.93149	0.13574
-0.93072	-11.8371		-0.9297	2.20448		-0.92816	0.13383
-0.9274	-11.8433		-0.92637	2.20609		-0.92483	0.1315
-0.92407	-11.8512		-0.92304	2.20796		-0.9215	0.13163
-0.92074	-11.8577		-0.91971	2.20907		-0.91817	0.12858
-0.91742	-11.8663		-0.91639	2.21077		-0.91484	0.12616
-0.91409	-11.8737		-0.91306	2.21071		-0.91151	0.12563
-0.91076	-11.8826		-0.90973	2.21013		-0.90818	0.1265
-0.90744	-11.8906		-0.9064	2.21097		-0.90485	0.12657
-0.90411	-11.9		-0.90308	2.2111		-0.90152	0.12863
-0.90078	-11.9072		-0.89975	2.21031		-0.89819	0.13095
-0.89745	-11.9135		-0.89642	2.21133		-0.89487	0.13028
-0.89413	-11.9179		-0.89309	2.21093		-0.89154	0.12881
-0.8908	-11.9241		-0.88977	2.20911		-0.88821	0.12651
-0.88747	-11.9329		-0.88644	2.20796		-0.88488	0.1298
-0.88415	-11.9423		-0.88311	2.20725		-0.88155	0.13283
-0.88082	-11.9496		-0.87978	2.20726		-0.87822	0.13765
-0.87749	-11.9554		-0.87645	2.20756		-0.87489	0.13705
-0.87417	-11.963		-0.87313	2.20903		-0.87156	0.13435
-0.87084	-11.9728		-0.8698	2.21148		-0.86823	0.13358
-0.86751	-11.9803		-0.86647	2.21115		-0.8649	0.13314
-0.86419	-11.9878		-0.86314	2.20919		-0.86158	0.13409
-0.86086	-11.9963		-0.85982	2.20852		-0.85825	0.13213
-0.85753	-12.0042		-0.85649	2.20783		-0.85492	0.13155
-0.8542	-12.0155		-0.85316	2.20887		-0.85159	0.13085
-0.85088	-12.0256		-0.84983	2.20996		-0.84826	0.13214
-0.84755	-12.0338		-0.8465	2.21002		-0.84493	0.13203
-0.84422	-12.0394		-0.84318	2.21134		-0.8416	0.13139
-0.8409	-12.0479		-0.83985	2.21225		-0.83827	0.12976
-0.83757	-12.0585		-0.83652	2.21179		-0.83494	0.13026
-0.83424	-12.0687		-0.83319	2.20941		-0.83161	0.13141
-0.83092	-12.0758		-0.82987	2.20578		-0.82828	0.1316
-0.82759	-12.0826		-0.82654	2.20085		-0.82496	0.13325
-0.82426	-12.0883		-0.82321	2.19688		-0.82163	0.13263
-0.82094	-12.0945		-0.81988	2.19598		-0.8183	0.13404
-0.81761	-12.1012		-0.81655	2.19652		-0.81497	0.13411
-0.81428	-12.1078		-0.81323	2.19559		-0.81164	0.13403
-0.81095	-12.1144		-0.8099	2.19577		-0.80831	0.13074
-0.80763	-12.1236		-0.80657	2.19665		-0.80498	0.13184
-0.8043	-12.1336		-0.80324	2.19453		-0.80165	0.13356
-0.80097	-12.14		-0.79992	2.1934		-0.79832	0.13184
-0.79765	-12.1491		-0.79659	2.19368		-0.79499	0.1346
-0.79432	-12.1581		-0.79326	2.19232		-0.79166	0.12903
-0.79099	-12.1659		-0.78993	2.19195		-0.78834	0.13085
-0.78767	-12.1749		-0.7866	2.19474		-0.78501	0.12807
-0.78434	-12.1845		-0.78328	2.19769		-0.78168	0.12877
-0.78101	-12.1953		-0.77995	2.19963		-0.77835	0.12709
-0.77769	-12.2041		-0.77662	2.20278		-0.77502	0.12396
-0.77436	-12.2114		-0.77329	2.20538		-0.77169	0.12449
-0.77103	-12.2188		-0.76997	2.20525		-0.76836	0.12757
-0.7677	-12.2269		-0.76664	2.20427		-0.76503	0.12978
-0.76438	-12.2334		-0.76331	2.20238		-0.7617	0.12991
-0.76105	-12.2426		-0.75998	2.20103		-0.75837	0.12868
-0.75772	-12.2505		-0.75665	2.19868		-0.75504	0.12648
-0.7544	-12.2568		-0.75333	2.19689		-0.75172	0.12524
-0.75107	-12.2637		-0.75	2.19706		-0.74839	0.12614
-0.74774	-12.2726		-0.74667	2.19593		-0.74506	0.12581
-0.74442	-12.2806		-0.74334	2.19529		-0.74173	0.12454
-0.74109	-12.2896		-0.74002	2.19591		-0.7384	0.12248
-0.73776	-12.2984		-0.73669	2.19491		-0.73507	0.12076
-0.73444	-12.3112		-0.73336	2.19235		-0.73174	0.11901
-0.73111	-12.3198		-0.73003	2.19067		-0.72841	0.11867
-0.72778	-12.3266		-0.7267	2.18746		-0.72508	0.11422
-0.72445	-12.3339		-0.72338	2.18725		-0.72175	0.11289
-0.72113	-12.3417		-0.72005	2.18894		-0.71842	0.11284
-0.7178	-12.3495		-0.71672	2.18845		-0.7151	0.11263
-0.71447	-12.3576		-0.71339	2.18751		-0.71177	0.11478
-0.71115	-12.3685		-0.71007	2.18794		-0.70844	0.11755
-0.70782	-12.3766		-0.70674	2.18976		-0.70511	0.11871
-0.70449	-12.3846		-0.70341	2.18998		-0.70178	0.11958
-0.70117	-12.3908		-0.70008	2.18793		-0.69845	0.12195
-0.69784	-12.3967		-0.69675	2.18492		-0.69512	0.12164
-0.69451	-12.4044		-0.69343	2.1836		-0.69179	0.11981
-0.69119	-12.4138		-0.6901	2.18179		-0.68846	0.12014
-0.68786	-12.4195		-0.68677	2.18317		-0.68513	0.12031
-0.68453	-12.4296		-0.68344	2.186		-0.6818	0.12148
-0.68121	-12.4427		-0.68012	2.18434		-0.67848	0.12101
-0.67788	-12.4497		-0.67679	2.18319		-0.67515	0.12088
-0.67455	-12.4589		-0.67346	2.18356		-0.67182	0.11749
-0.67122	-12.4649		-0.67013	2.18348		-0.66849	0.11577
-0.6679	-12.4734		-0.6668	2.18453		-0.66516	0.11433
-0.66457	-12.4839		-0.66348	2.18547		-0.66183	0.11578
-0.66124	-12.4938		-0.66015	2.18486		-0.6585	0.11308
-0.65792	-12.5031		-0.65682	2.18464		-0.65517	0.11493
-0.65459	-12.5103		-0.65349	2.18673		-0.65184	0.11816
-0.65126	-12.5164		-0.65017	2.18887		-0.64851	0.11839
-0.64794	-12.5238		-0.64684	2.1887		-0.64518	0.11753
-0.64461	-12.533		-0.64351	2.18783		-0.64186	0.11795
-0.64128	-12.5374		-0.64018	2.18766		-0.63853	0.11679
-0.63796	-12.5432		-0.63686	2.18856		-0.6352	0.11606
-0.63463	-12.5503		-0.63353	2.19003		-0.63187	0.11744
-0.6313	-12.5571		-0.6302	2.19305		-0.62854	0.11878
-0.62797	-12.565		-0.62687	2.19246		-0.62521	0.11837
-0.62465	-12.5718		-0.62354	2.19042		-0.62188	0.11615
-0.62132	-12.5791		-0.62022	2.19114		-0.61855	0.11505
-0.61799	-12.5843		-0.61689	2.19367		-0.61522	0.11121
-0.61467	-12.592		-0.61356	2.19664		-0.61189	0.11059
-0.61134	-12.6006		-0.61023	2.19876		-0.60856	0.10893
-0.60801	-12.6097		-0.60691	2.1987		-0.60524	0.11064
-0.60469	-12.6204		-0.60358	2.19876		-0.60191	0.10883
-0.60136	-12.6284		-0.60025	2.19946		-0.59858	0.10547
-0.59803	-12.6383		-0.59692	2.19768		-0.59525	0.10643
-0.59471	-12.6469		-0.59359	2.19529		-0.59192	0.10462
-0.59138	-12.6527		-0.59027	2.19363		-0.58859	0.1032
-0.58805	-12.6638		-0.58694	2.19155		-0.58526	0.10203
-0.58472	-12.6719		-0.58361	2.19168		-0.58193	0.09992
-0.5814	-12.6809		-0.58028	2.1902		-0.5786	0.10041
-0.57807	-12.6896		-0.57696	2.1866		-0.57527	0.10328
-0.57474	-12.6957		-0.57363	2.18561		-0.57194	0.10445
-0.57142	-12.7056		-0.5703	2.1846		-0.56862	0.10243
-0.56809	-12.7112		-0.56697	2.18211		-0.56529	0.10365
-0.56476	-12.717		-0.56364	2.17959		-0.56196	0.10581
-0.56144	-12.7259		-0.56032	2.17895		-0.55863	0.10504
-0.55811	-12.7313		-0.55699	2.18015		-0.5553	0.10617
-0.55478	-12.7372		-0.55366	2.18144		-0.55197	0.10785
-0.55146	-12.7464		-0.55033	2.18116		-0.54864	0.10887
-0.54813	-12.7557		-0.54701	2.18355		-0.54531	0.10952
-0.5448	-12.7637		-0.54368	2.18488		-0.54198	0.11006
-0.54147	-12.7731		-0.54035	2.18336		-0.53865	0.11092
-0.53815	-12.7823		-0.53702	2.1832		-0.53532	0.10826
-0.53482	-12.7884		-0.53369	2.18533		-0.532	0.10931
-0.53149	-12.7947		-0.53037	2.18449		-0.52867	0.10837
-0.52817	-12.8027		-0.52704	2.18399		-0.52534	0.10735
-0.52484	-12.8101		-0.52371	2.18306		-0.52201	0.10545
-0.52151	-12.8171		-0.52038	2.18259		-0.51868	0.10512
-0.51819	-12.8215		-0.51706	2.18337		-0.51535	0.10273
-0.51486	-12.8318		-0.51373	2.18148		-0.51202	0.10136
-0.51153	-12.837		-0.5104	2.18191		-0.50869	0.0988
-0.50821	-12.8444		-0.50707	2.18177		-0.50536	0.09699
-0.50488	-12.8506		-0.50374	2.17923		-0.50203	0.09878
-0.50155	-12.8551		-0.50042	2.17892		-0.4987	0.10017
-0.49822	-12.8645		-0.49709	2.18029		-0.49538	0.10293
-0.4949	-12.8762		-0.49376	2.18038		-0.49205	0.10128
-0.49157	-12.8851		-0.49043	2.17949		-0.48872	0.10308
-0.48824	-12.8944		-0.48711	2.17897		-0.48539	0.10544
-0.48492	-12.9025		-0.48378	2.17903		-0.48206	0.10595
-0.48159	-12.9129		-0.48045	2.18017		-0.47873	0.10524
-0.47826	-12.9221		-0.47712	2.17971		-0.4754	0.10656
-0.47494	-12.9296		-0.47379	2.17969		-0.47207	0.10748
-0.47161	-12.9401		-0.47047	2.17976		-0.46874	0.1064
-0.46828	-12.95		-0.46714	2.17969		-0.46541	0.10799
-0.46496	-12.9562		-0.46381	2.17947		-0.46208	0.10802
-0.46163	-12.9656		-0.46048	2.17881		-0.45876	0.1047
-0.4583	-12.9715		-0.45716	2.17776		-0.45543	0.10395
-0.45498	-12.9747		-0.45383	2.17613		-0.4521	0.10358
-0.45165	-12.9846		-0.4505	2.17449		-0.44877	0.10178
-0.44832	-12.9932		-0.44717	2.17403		-0.44544	0.09879
-0.44499	-13		-0.44384	2.17488		-0.44211	0.09932
-0.44167	-13.0084		-0.44052	2.17482		-0.43878	0.09668
-0.43834	-13.0154		-0.43719	2.17455		-0.43545	0.09563
-0.43501	-13.0241		-0.43386	2.17338		-0.43212	0.09481
-0.43169	-13.0315		-0.43053	2.17304		-0.42879	0.09605
-0.42836	-13.0368		-0.42721	2.17442		-0.42547	0.09642
-0.42503	-13.0468		-0.42388	2.17526		-0.42214	0.09411
-0.42171	-13.0562		-0.42055	2.17748		-0.41881	0.09394
-0.41838	-13.066		-0.41722	2.17957		-0.41548	0.09389
-0.41505	-13.0762		-0.41389	2.18023		-0.41215	0.09461
-0.41173	-13.0843		-0.41057	2.18014		-0.40882	0.09615
-0.4084	-13.0917		-0.40724	2.18033		-0.40549	0.09509
-0.40507	-13.0999		-0.40391	2.18001		-0.40216	0.09535
-0.40174	-13.1112		-0.40058	2.17874		-0.39883	0.09608
-0.39842	-13.1187		-0.39726	2.17924		-0.3955	0.09699
-0.39509	-13.1263		-0.39393	2.17939		-0.39217	0.09682
-0.39176	-13.1343		-0.3906	2.17908		-0.38884	0.09671
-0.38844	-13.1425		-0.38727	2.17793		-0.38552	0.09558
-0.38511	-13.1542		-0.38394	2.17829		-0.38219	0.09554
-0.38178	-13.1588		-0.38062	2.17741		-0.37886	0.09781
-0.37846	-13.1637		-0.37729	2.17353		-0.37553	0.09862
-0.37513	-13.1705		-0.37396	2.17083		-0.3722	0.09731
-0.3718	-13.1775		-0.37063	2.17203		-0.36887	0.09548
-0.36848	-13.1852		-0.36731	2.17571		-0.36554	0.09507
-0.36515	-13.1929		-0.36398	2.17791		-0.36221	0.09638
-0.36182	-13.2027		-0.36065	2.17932		-0.35888	0.09514
-0.35849	-13.208		-0.35732	2.18048		-0.35555	0.09484
-0.35517	-13.2187		-0.35399	2.18267		-0.35223	0.093
-0.35184	-13.2249		-0.35067	2.18416		-0.3489	0.09274
-0.34851	-13.2331		-0.34734	2.18469		-0.34557	0.09382
-0.34519	-13.2393		-0.34401	2.18359		-0.34224	0.09558
-0.34186	-13.2421		-0.34068	2.18276		-0.33891	0.09671
-0.33853	-13.2509		-0.33736	2.18228		-0.33558	0.09622
-0.33521	-13.257		-0.33403	2.1826		-0.33225	0.09757
-0.33188	-13.2646		-0.3307	2.18301		-0.32892	0.09901
-0.32855	-13.2727		-0.32737	2.18254		-0.32559	0.09926
-0.32523	-13.2797		-0.32404	2.18099		-0.32226	0.09979
-0.3219	-13.287		-0.32072	2.17922		-0.31893	0.09925
-0.31857	-13.2925		-0.31739	2.17849		-0.31561	0.10015
-0.31524	-13.3023		-0.31406	2.18017		-0.31228	0.10271
-0.31192	-13.3108		-0.31073	2.17936		-0.30895	0.10467
-0.30859	-13.3194		-0.30741	2.17794		-0.30562	0.10447
-0.30526	-13.3252		-0.30408	2.1784		-0.30229	0.10552
-0.30194	-13.3349		-0.30075	2.17836		-0.29896	0.10626
-0.29861	-13.3448		-0.29742	2.17904		-0.29563	0.10386
-0.29528	-13.3544		-0.2941	2.18066		-0.2923	0.10584
-0.29196	-13.3634		-0.29077	2.1793		-0.28897	0.10597
-0.28863	-13.3702		-0.28744	2.17713		-0.28564	0.10589
-0.2853	-13.3776		-0.28411	2.1769		-0.28231	0.10655
-0.28198	-13.385		-0.28078	2.18117		-0.27899	0.10531
-0.27865	-13.3884		-0.27746	2.18253		-0.27566	0.10402
-0.27532	-13.3949		-0.27413	2.18262		-0.27233	0.10339
-0.27199	-13.4021		-0.2708	2.18329		-0.269	0.10224
-0.26867	-13.4082		-0.26747	2.18235		-0.26567	0.10283
-0.26534	-13.4146		-0.26414	2.18287		-0.26234	0.10156
-0.26201	-13.4232		-0.26082	2.18404		-0.25901	0.10053
-0.25869	-13.4286		-0.25749	2.18604		-0.25568	0.09829
-0.25536	-13.434		-0.25416	2.18641		-0.25235	0.09994
-0.25203	-13.4413		-0.25083	2.1858		-0.24902	0.09936
-0.24871	-13.4474		-0.24751	2.1882		-0.24569	0.09739
-0.24538	-13.4549		-0.24418	2.18789		-0.24237	0.09784
-0.24205	-13.4621		-0.24085	2.18428		-0.23904	0.09904
-0.23873	-13.4695		-0.23752	2.18313		-0.23571	0.09914
-0.2354	-13.4774		-0.2342	2.18268		-0.23238	0.09937
-0.23207	-13.4863		-0.23087	2.18304		-0.22905	0.09813
-0.22875	-13.4933		-0.22754	2.1827		-0.22572	0.09841
-0.22542	-13.5025		-0.22421	2.18151		-0.22239	0.09773
-0.22209	-13.509		-0.22088	2.18005		-0.21906	0.09758
-0.21876	-13.5178		-0.21756	2.17688		-0.21573	0.09871
-0.21544	-13.527		-0.21423	2.17534		-0.2124	0.09742
-0.21211	-13.5341		-0.2109	2.17487		-0.20907	0.09546
-0.20878	-13.5409		-0.20757	2.17528		-0.20575	0.09616
-0.20546	-13.5489		-0.20425	2.1788		-0.20242	0.09622
-0.20213	-13.5566		-0.20092	2.17937		-0.19909	0.09288
-0.1988	-13.5634		-0.19759	2.17817		-0.19576	0.09256
-0.19548	-13.5713		-0.19426	2.17411		-0.19243	0.09389
-0.19215	-13.5812		-0.19093	2.17184		-0.1891	0.09355
-0.18882	-13.587		-0.18761	2.17324		-0.18577	0.09251
-0.18549	-13.5919		-0.18428	2.17467		-0.18244	0.09153
-0.18217	-13.5965		-0.18095	2.17327		-0.17911	0.09069
-0.17884	-13.6052		-0.17762	2.17243		-0.17578	0.09073
-0.17551	-13.6119		-0.1743	2.17419		-0.17245	0.09071
-0.17219	-13.619		-0.17097	2.17491		-0.16913	0.0891
-0.16886	-13.6244		-0.16764	2.17528		-0.1658	0.08742
-0.16553	-13.629		-0.16431	2.17348		-0.16247	0.08826
-0.16221	-13.6358		-0.16098	2.17276		-0.15914	0.08521
-0.15888	-13.6444		-0.15766	2.17382		-0.15581	0.08518
-0.15555	-13.6542		-0.15433	2.17538		-0.15248	0.08394
-0.15223	-13.6625		-0.151	2.17449		-0.14915	0.08317
-0.1489	-13.6699		-0.14767	2.17418		-0.14582	0.08408
-0.14557	-13.6794		-0.14435	2.17278		-0.14249	0.08525
-0.14225	-13.6858		-0.14102	2.17431		-0.13916	0.08569
-0.13892	-13.6949		-0.13769	2.176		-0.13583	0.08479
-0.13559	-13.7018		-0.13436	2.17803		-0.13251	0.08187
-0.13226	-13.7091		-0.13103	2.17922		-0.12918	0.07986
-0.12894	-13.7191		-0.12771	2.1805		-0.12585	0.08123
-0.12561	-13.7295		-0.12438	2.18068		-0.12252	0.08247
-0.12228	-13.74		-0.12105	2.17874		-0.11919	0.08226
-0.11896	-13.7486		-0.11772	2.17892		-0.11586	0.08356
-0.11563	-13.757		-0.1144	2.18081		-0.11253	0.08258
-0.1123	-13.764		-0.11107	2.18011		-0.1092	0.08282
-0.10898	-13.7701		-0.10774	2.18188		-0.10587	0.08181
-0.10565	-13.7769		-0.10441	2.18099		-0.10254	0.08078
-0.10232	-13.7834		-0.10108	2.17942		-0.09921	0.07795
-0.099	-13.7927		-0.09776	2.18036		-0.09589	0.07772
-0.09567	-13.801		-0.09443	2.1783		-0.09256	0.07726
-0.09234	-13.8101		-0.0911	2.1785		-0.08923	0.07867
-0.08901	-13.8172		-0.08777	2.17674		-0.0859	0.07621
-0.08569	-13.8262		-0.08445	2.1778		-0.08257	0.07609
-0.08236	-13.8337		-0.08112	2.17891		-0.07924	0.07406
-0.07903	-13.8406		-0.07779	2.17983		-0.07591	0.07069
-0.07571	-13.8482		-0.07446	2.17972		-0.07258	0.07057
-0.07238	-13.8539		-0.07113	2.17906		-0.06925	0.07217
-0.06905	-13.8617		-0.06781	2.1786		-0.06592	0.07154
-0.06573	-13.8689		-0.06448	2.17926		-0.06259	0.06823
-0.0624	-13.8782		-0.06115	2.17868		-0.05927	0.06774
-0.05907	-13.8864		-0.05782	2.17882		-0.05594	0.06749
-0.05575	-13.8937		-0.0545	2.18056		-0.05261	0.06662
-0.05242	-13.9002		-0.05117	2.18112		-0.04928	0.06562
-0.04909	-13.9074		-0.04784	2.18096		-0.04595	0.06559
-0.04576	-13.9148		-0.04451	2.18001		-0.04262	0.06682
-0.04244	-13.9209		-0.04118	2.17816		-0.03929	0.0671
-0.03911	-13.9287		-0.03786	2.17832		-0.03596	0.06744
-0.03578	-13.9374		-0.03453	2.17813		-0.03263	0.06717
-0.03246	-13.9447		-0.0312	2.17726		-0.0293	0.06557
-0.02913	-13.9544		-0.02787	2.1805		-0.02597	0.06463
-0.0258	-13.9628		-0.02455	2.18221		-0.02265	0.06679
-0.02248	-13.9697		-0.02122	2.1828		-0.01932	0.07109
-0.01915	-13.9781		-0.01789	2.18619		-0.01599	0.0728
-0.01582	-13.9868		-0.01456	2.18502		-0.01266	0.07291
-0.0125	-13.9934		-0.01123	2.18466		-0.00933	0.07339
-0.00917	-14.0008		-0.00791	2.18559		-0.006	0.07583
-0.00584	-14.0081		-0.00458	1.91722		-0.00267	0.02443
-0.00251	-3.57546		-0.00125	-0.26908		0.000658	-0.71103
0.000813	-7.4668		0.00208	-2.45974		0.00399	-1.37246
0.00414	-13.38		0.0054	-2.92119		0.00732	-1.37138
0.00747	-13.3768		0.00873	-2.91722		0.01065	-1.3373
0.01079	-13.3781		0.01206	-2.85592		0.01398	-1.28479
0.01412	-13.38		0.01539	-2.73615		0.0173	-1.22379
0.01745	-13.3803		0.01872	-2.59779		0.02063	-1.17571
0.02077	-13.3785		0.02204	-2.45382		0.02396	-1.13986
0.0241	-13.3804		0.02537	-2.30291		0.02729	-1.10779
0.02743	-13.3783		0.0287	-2.13851		0.03062	-1.07825
0.03076	-13.378		0.03203	-1.95622		0.03395	-1.04771
0.03408	-13.3767		0.03535	-1.76874		0.03728	-1.01959
0.03741	-13.3778		0.03868	-1.57371		0.04061	-0.99266
0.04074	-13.3764		0.04201	-1.36634		0.04394	-0.97019
0.04406	-13.3709		0.04534	-1.14998		0.04727	-0.96406
0.04739	-13.3501		0.04867	-0.93965		0.05059	-0.96537
0.05072	-13.307		0.05199	-0.74802		0.05392	-0.97915
0.05404	-13.2284		0.05532	-0.57025		0.05725	-1.00178
0.05737	-13.113		0.05865	-0.40448		0.06058	-1.02136
0.0607	-12.9469		0.06198	-0.24726		0.06391	-1.03562
0.06402	-12.7404		0.0653	-0.09853		0.06724	-1.04464
0.06735	-12.4912		0.06863	0.03975		0.07057	-1.04825
0.07068	-12.2029		0.07196	0.16759		0.0739	-1.04935
0.07401	-11.8832		0.07529	0.28229		0.07723	-1.03953
0.07733	-11.5341		0.07862	0.38595		0.08056	-1.01751
0.08066	-11.157		0.08194	0.48049		0.08389	-0.98284
0.08399	-10.76		0.08527	0.5618		0.08721	-0.93059
0.08731	-10.3451		0.0886	0.63651		0.09054	-0.86514
0.09064	-9.91757		0.09193	0.70413		0.09387	-0.79686
0.09397	-9.49149		0.09525	0.77078		0.0972	-0.72891
0.09729	-9.08533		0.09858	0.83704		0.10053	-0.66263
0.10062	-8.70299		0.10191	0.89427		0.10386	-0.5971
0.10395	-8.34364		0.10524	0.93223		0.10719	-0.53398
0.10727	-8.00497		0.10857	0.94771		0.11052	-0.47791
0.1106	-7.69354		0.11189	0.94436		0.11385	-0.42859
0.11393	-7.39378		0.11522	0.93005		0.11718	-0.38922
0.11726	-7.11536		0.11855	0.9044		0.12051	-0.35754
0.12058	-6.84856		0.12188	0.8654		0.12383	-0.34178
0.12391	-6.59471		0.1252	0.81213		0.12716	-0.33903
0.12724	-6.35386		0.12853	0.74955		0.13049	-0.3532
0.13056	-6.12956		0.13186	0.67798		0.13382	-0.37369
0.13389	-5.92		0.13519	0.5866		0.13715	-0.39781
0.13722	-5.71592		0.13852	0.47645		0.14048	-0.42091
0.14054	-5.53207		0.14184	0.35447		0.14381	-0.44418
0.14387	-5.35426		0.14517	0.23756		0.14714	-0.46216
0.1472	-5.18896		0.1485	0.13448		0.15047	-0.46979
0.15052	-5.03399		0.15183	0.05286		0.1538	-0.47376
0.15385	-4.8955		0.15515	-0.00236		0.15713	-0.47227
0.15718	-4.76079		0.15848	-0.04825		0.16045	-0.4671
0.1605	-4.63135		0.16181	-0.07228		0.16378	-0.45807
0.16383	-4.51203		0.16514	-0.07877		0.16711	-0.44956
0.16716	-4.39935		0.16847	-0.07801		0.17044	-0.43624
0.17049	-4.29028		0.17179	-0.06262		0.17377	-0.42519
0.17381	-4.19087		0.17512	-0.01592		0.1771	-0.41159
0.17714	-4.10671		0.17845	0.02853		0.18043	-0.39059
0.18047	-4.02649		0.18178	0.05872		0.18376	-0.36565
0.18379	-3.95341		0.1851	0.08456		0.18709	-0.33623
0.18712	-3.89099		0.18843	0.10979		0.19042	-0.3103
0.19045	-3.83401		0.19176	0.13261		0.19375	-0.28669
0.19377	-3.7847		0.19509	0.14794		0.19707	-0.26752
0.1971	-3.73945		0.19842	0.15558		0.2004	-0.25202
0.20043	-3.69859		0.20174	0.15628		0.20373	-0.24154
0.20375	-3.66508		0.20507	0.144		0.20706	-0.2319
0.20708	-3.6371		0.2084	0.12711		0.21039	-0.22355
0.21041	-3.61048		0.21173	0.11068		0.21372	-0.21402
0.21374	-3.58624		0.21505	0.07018		0.21705	-0.20398
0.21706	-3.56362		0.21838	0.01591		0.22038	-0.20207
0.22039	-3.53717		0.22171	-0.02355		0.22371	-0.20375
0.22372	-3.51122		0.22504	-0.05448		0.22704	-0.20492
0.22704	-3.48473		0.22837	-0.08463		0.23037	-0.20638
0.23037	-3.45705		0.23169	-0.11228		0.23369	-0.21585
0.2337	-3.42848		0.23502	-0.14057		0.23702	-0.22288
0.23702	-3.40275		0.23835	-0.17003		0.24035	-0.2231
0.24035	-3.37652		0.24168	-0.19277		0.24368	-0.22019
0.24368	-3.35484		0.245	-0.20821		0.24701	-0.21801
0.247	-3.33243		0.24833	-0.21786		0.25034	-0.2124
0.25033	-3.31413		0.25166	-0.22673		0.25367	-0.20809
0.25366	-3.29349		0.25499	-0.23278		0.257	-0.205
0.25699	-3.2734		0.25832	-0.23352		0.26033	-0.20182
0.26031	-3.25466		0.26164	-0.23384		0.26366	-0.19348
0.26364	-3.23495		0.26497	-0.23207		0.26699	-0.18768
0.26697	-3.21082		0.2683	-0.22788		0.27031	-0.18835
0.27029	-3.18193		0.27163	-0.22147		0.27364	-0.18423
0.27362	-3.14523		0.27495	-0.21647		0.27697	-0.17642
0.27695	-3.10616		0.27828	-0.2119		0.2803	-0.17074
0.28027	-3.05475		0.28161	-0.20711		0.28363	-0.16511
0.2836	-2.99442		0.28494	-0.20221		0.28696	-0.16032
0.28693	-2.92538		0.28827	-0.19945		0.29029	-0.15187
0.29025	-2.84523		0.29159	-0.19531		0.29362	-0.15154
0.29358	-2.7567		0.29492	-0.18569		0.29695	-0.14844
0.29691	-2.66201		0.29825	-0.17273		0.30028	-0.14093
0.30024	-2.56259		0.30158	-0.16318		0.30361	-0.13554
0.30356	-2.45888		0.3049	-0.15473		0.30693	-0.12739
0.30689	-2.35368		0.30823	-0.14723		0.31026	-0.12184
0.31022	-2.24976		0.31156	-0.14186		0.31359	-0.11801
0.31354	-2.14887		0.31489	-0.13308		0.31692	-0.11217
0.31687	-2.04797		0.31821	-0.12246		0.32025	-0.10893
0.3202	-1.94877		0.32154	-0.11206		0.32358	-0.10389
0.32352	-1.85853		0.32487	-0.10127		0.32691	-0.10057
0.32685	-1.77275		0.3282	-0.09106		0.33024	-0.09621
0.33018	-1.69844		0.33153	-0.08096		0.33357	-0.09002
0.3335	-1.62955		0.33485	-0.07312		0.3369	-0.08471
0.33683	-1.56822		0.33818	-0.06945		0.34023	-0.08291
0.34016	-1.51594		0.34151	-0.06815		0.34355	-0.08043
0.34349	-1.46766		0.34484	-0.06406		0.34688	-0.07826
0.34681	-1.42511		0.34816	-0.05972		0.35021	-0.07228
0.35014	-1.38964		0.35149	-0.0578		0.35354	-0.06794
0.35347	-1.35618		0.35482	-0.05699		0.35687	-0.06459
0.35679	-1.32346		0.35815	-0.05727		0.3602	-0.06308
0.36012	-1.29622		0.36148	-0.05639		0.36353	-0.06039
0.36345	-1.27153		0.3648	-0.05882		0.36686	-0.05908
0.36677	-1.2427		0.36813	-0.06104		0.37019	-0.05528
0.3701	-1.21263		0.37146	-0.06085		0.37352	-0.05544
0.37343	-1.17622		0.37479	-0.06218		0.37685	-0.05695
0.37675	-1.14139		0.37811	-0.06514		0.38017	-0.05552
0.38008	-1.09929		0.38144	-0.06933		0.3835	-0.05265
0.38341	-1.05298		0.38477	-0.07393		0.38683	-0.05294
0.38673	-1.0068		0.3881	-0.0782		0.39016	-0.05617
0.39006	-0.95444		0.39143	-0.08209		0.39349	-0.05557
0.39339	-0.89984		0.39475	-0.08369		0.39682	-0.05448
0.39672	-0.84554		0.39808	-0.08846		0.40015	-0.0524
0.40004	-0.78806		0.40141	-0.0902		0.40348	-0.05076
0.40337	-0.72962		0.40474	-0.0884		0.40681	-0.04992
0.4067	-0.67245		0.40806	-0.08624		0.41014	-0.0484
0.41002	-0.61525		0.41139	-0.0844		0.41347	-0.04738
0.41335	-0.56058		0.41472	-0.0836		0.41679	-0.04498
0.41668	-0.50954		0.41805	-0.07911		0.42012	-0.04289
0.42	-0.46012		0.42138	-0.07276		0.42345	-0.0404
0.42333	-0.41866		0.4247	-0.06749		0.42678	-0.03947
0.42666	-0.38024		0.42803	-0.06021		0.43011	-0.03603
0.42999	-0.35106		0.43136	-0.05127		0.43344	-0.03224
0.43331	-0.32607		0.43469	-0.04297		0.43677	-0.03079
0.43664	-0.30529		0.43801	-0.0351		0.4401	-0.03099
0.43997	-0.29064		0.44134	-0.02857		0.44343	-0.0288
0.44329	-0.27796		0.44467	-0.02446		0.44676	-0.02869
0.44662	-0.26205		0.448	-0.02132		0.45009	-0.0271
0.44995	-0.24617		0.45133	-0.01785		0.45341	-0.0274
0.45327	-0.2233		0.45465	-0.01569		0.45674	-0.02583
0.4566	-0.19135		0.45798	-0.01325		0.46007	-0.02044
0.45993	-0.15944		0.46131	-0.01108		0.4634	-0.01469
0.46325	-0.12345		0.46464	-0.00934		0.46673	-0.0069
0.46658	-0.07822		0.46796	-0.00949		0.47006	-0.00329
0.46991	-0.02675		0.47129	-0.00874		0.47339	0.00619
0.47323	0.03085		0.47462	-0.00541		0.47672	0.01679
0.47656	0.09611		0.47795	-0.0037		0.48005	0.03248
0.47989	0.16802		0.48128	-0.00206		0.48338	0.04877
0.48322	0.24326		0.4846	0.000219		0.4867	0.06667
0.48654	0.31854		0.48793	0.00729		0.49003	0.09091
0.48987	0.39046		0.49126	0.02608		0.49336	0.12204
0.4932	0.45859		0.49459	0.06096		0.49669	0.1571
0.49652	0.51804		0.49791	0.11029		0.50002	0.19414
0.49985	0.57267		0.50124	0.17538		0.50335	0.23401
0.50318	0.62836		0.50457	0.25479		0.50668	0.27762
0.5065	0.67569		0.5079	0.34844		0.51001	0.32464
0.50983	0.71503		0.51123	0.45883		0.51334	0.37336
0.51316	0.75032		0.51455	0.58273		0.51667	0.42438
0.51648	0.77766		0.51788	0.71965		0.52	0.47699
0.51981	0.79729		0.52121	0.86777		0.52332	0.52906
0.52314	0.81299		0.52454	1.02725		0.52665	0.58582
0.52647	0.82212		0.52786	1.19624		0.52998	0.63768
0.52979	0.82681		0.53119	1.36686		0.53331	0.68865
0.53312	0.82707		0.53452	1.53178		0.53664	0.73451
0.53645	0.82101		0.53785	1.69108		0.53997	0.7748
0.53977	0.81004		0.54118	1.84816		0.5433	0.81014
0.5431	0.79204		0.5445	2.00147		0.54663	0.84446
0.54643	0.77272		0.54783	2.15249		0.54996	0.87561
0.54975	0.74963		0.55116	2.2993		0.55329	0.90004
0.55308	0.72371		0.55449	2.44076		0.55662	0.92179
0.55641	0.69592		0.55781	2.57737		0.55994	0.94141
0.55973	0.66346		0.56114	2.71084		0.56327	0.95312
0.56306	0.62703		0.56447	2.8407		0.5666	0.96124
0.56639	0.5909		0.5678	2.9638		0.56993	0.96741
0.56972	0.55381		0.57113	3.0791		0.57326	0.9731
0.57304	0.51414		0.57445	3.18679		0.57659	0.97404
0.57637	0.47767		0.57778	3.28678		0.57992	0.97568
0.5797	0.44205		0.58111	3.37686		0.58325	0.9702
0.58302	0.40991		0.58444	3.45065		0.58658	0.96147
0.58635	0.37719		0.58776	3.50779		0.58991	0.95109
0.58968	0.3424		0.59109	3.55461		0.59324	0.93996
0.593	0.30977		0.59442	3.59074		0.59656	0.92862
0.59633	0.27813		0.59775	3.61332		0.59989	0.9143
0.59966	0.24637		0.60108	3.62508		0.60322	0.90006
0.60298	0.21596		0.6044	3.62752		0.60655	0.88692
0.60631	0.18657		0.60773	3.61821		0.60988	0.87177
0.60964	0.15604		0.61106	3.60483		0.61321	0.85348
0.61297	0.12825		0.61439	3.58775		0.61654	0.83475
0.61629	0.10169		0.61771	3.56301		0.61987	0.81564
0.61962	0.07276		0.62104	3.53342		0.6232	0.79925
0.62295	0.04235		0.62437	3.49814		0.62653	0.78527
0.62627	0.01461		0.6277	3.46221		0.62986	0.77077
0.6296	-0.0137		0.63102	3.42435		0.63318	0.75382
0.63293	-0.03883		0.63435	3.38095		0.63651	0.73861
0.63625	-0.06482		0.63768	3.33707		0.63984	0.72265
0.63958	-0.08996		0.64101	3.29042		0.64317	0.70638
0.64291	-0.1111		0.64434	3.23931		0.6465	0.69252
0.64623	-0.13551		0.64766	3.18682		0.64983	0.67585
0.64956	-0.15967		0.65099	3.13269		0.65316	0.66684
0.65289	-0.18325		0.65432	3.07456		0.65649	0.65817
0.65622	-0.20534		0.65765	3.01725		0.65982	0.65129
0.65954	-0.22634		0.66098	2.96266		0.66315	0.64458
0.66287	-0.24654		0.6643	2.90981		0.66648	0.64232
0.6662	-0.26811		0.66763	2.86077		0.6698	0.63898
0.66952	-0.28741		0.67096	2.8105		0.67313	0.63906
0.67285	-0.31015		0.67429	2.75911		0.67646	0.63756
0.67618	-0.33162		0.67761	2.70916		0.67979	0.63823
0.6795	-0.35188		0.68094	2.65831		0.68312	0.64004
0.68283	-0.37235		0.68427	2.60805		0.68645	0.64277
0.68616	-0.39219		0.6876	2.56046		0.68978	0.64612
0.68948	-0.40965		0.69092	2.5153		0.69311	0.6494
0.69281	-0.42765		0.69425	2.47262		0.69644	0.6525
0.69614	-0.44523		0.69758	2.43078		0.69977	0.654
0.69946	-0.46333		0.70091	2.38972		0.7031	0.65485
0.70279	-0.48016		0.70424	2.349		0.70642	0.6576
0.70612	-0.49624		0.70756	2.3058		0.70975	0.65834
0.70945	-0.51385		0.71089	2.26396		0.71308	0.66297
0.71277	-0.52936		0.71422	2.22569		0.71641	0.66883
0.7161	-0.54545		0.71755	2.18776		0.71974	0.66994
0.71943	-0.56178		0.72087	2.15203		0.72307	0.67398
0.72275	-0.57669		0.7242	2.11973		0.7264	0.67733
0.72608	-0.5905		0.72753	2.08783		0.72973	0.68034
0.72941	-0.60481		0.73086	2.0548		0.73306	0.68541
0.73273	-0.62214		0.73419	2.02172		0.73639	0.69251
0.73606	-0.63749		0.73751	1.98888		0.73972	0.69449
0.73939	-0.65368		0.74084	1.95704		0.74304	0.6937
0.74271	-0.67028		0.74417	1.92525		0.74637	0.69622
0.74604	-0.68676		0.7475	1.89605		0.7497	0.69493
0.74937	-0.70443		0.75082	1.86798		0.75303	0.69204
0.7527	-0.71878		0.75415	1.84194		0.75636	0.6875
0.75602	-0.7328		0.75748	1.8173		0.75969	0.68527
0.75935	-0.74862		0.76081	1.79245		0.76302	0.67949
0.76268	-0.7623		0.76414	1.77039		0.76635	0.67786
0.766	-0.77844		0.76746	1.7475		0.76968	0.67392
0.76933	-0.79199		0.77079	1.72351		0.77301	0.66844
0.77266	-0.80442		0.77412	1.70235		0.77634	0.66242
0.77598	-0.81513		0.77745	1.68215		0.77966	0.65668
0.77931	-0.82562		0.78077	1.66121		0.78299	0.6566
0.78264	-0.83978		0.7841	1.64165		0.78632	0.65291
0.78596	-0.8526		0.78743	1.62414		0.78965	0.65078
0.78929	-0.86451		0.79076	1.60896		0.79298	0.64949
0.79262	-0.87535		0.79409	1.5958		0.79631	0.64777
0.79595	-0.88707		0.79741	1.58015		0.79964	0.6479
0.79927	-0.89886		0.80074	1.56238		0.80297	0.64756
0.8026	-0.91046		0.80407	1.54437		0.8063	0.64642
0.80593	-0.91959		0.8074	1.52652		0.80963	0.64382
0.80925	-0.92796		0.81072	1.50884		0.81296	0.64122
0.81258	-0.94018		0.81405	1.49299		0.81628	0.64121
0.81591	-0.95318		0.81738	1.47865		0.81961	0.63728
0.81923	-0.96674		0.82071	1.46459		0.82294	0.63155
0.82256	-0.97694		0.82404	1.45151		0.82627	0.62483
0.82589	-0.98586		0.82736	1.43592		0.8296	0.62067
0.82921	-0.99443		0.83069	1.42083		0.83293	0.6158
0.83254	-1.00358		0.83402	1.40743		0.83626	0.60923
0.83587	-1.01553		0.83735	1.39272		0.83959	0.60229
0.8392	-1.0247		0.84067	1.3774		0.84292	0.59591
0.84252	-1.03375		0.844	1.36256		0.84625	0.59035
0.84585	-1.04199		0.84733	1.35156		0.84958	0.58572
0.84918	-1.0523		0.85066	1.3414		0.8529	0.58118
0.8525	-1.06346		0.85399	1.32885		0.85623	0.57372
0.85583	-1.07532		0.85731	1.3179		0.85956	0.56842
0.85916	-1.08607		0.86064	1.30779		0.86289	0.5617
0.86248	-1.09661		0.86397	1.29722		0.86622	0.55862
0.86581	-1.10591		0.8673	1.28636		0.86955	0.55534
0.86914	-1.11452		0.87062	1.2759		0.87288	0.55144
0.87246	-1.12553		0.87395	1.26296		0.87621	0.54759
0.87579	-1.1369		0.87728	1.25095		0.87954	0.54313
0.87912	-1.1484		0.88061	1.24208		0.88287	0.53814
0.88244	-1.15908		0.88393	1.23573		0.8862	0.53329
0.88577	-1.16969		0.88726	1.2258		0.88952	0.52968
0.8891	-1.18012		0.89059	1.21568		0.89285	0.52426
0.89243	-1.18988		0.89392	1.20749		0.89618	0.52272
0.89575	-1.19722		0.89725	1.19916		0.89951	0.51776
0.89908	-1.20554		0.90057	1.19071		0.90284	0.51769
0.90241	-1.21304		0.9039	1.18155		0.90617	0.52026
0.90573	-1.22287		0.90723	1.17411		0.9095	0.51795
0.90906	-1.23558		0.91056	1.16864		0.91283	0.51348
0.91239	-1.24589		0.91389	1.16213		0.91616	0.51074
0.91571	-1.25464		0.91721	1.1522		0.91949	0.50731
0.91904	-1.26359		0.92054	1.1423		0.92281	0.50498
0.92237	-1.27075		0.92387	1.13228		0.92614	0.5037
0.92569	-1.27776		0.9272	1.12375		0.92947	0.50325
0.92902	-1.28801		0.93052	1.11601		0.9328	0.50374
0.93235	-1.29856		0.93385	1.10709		0.93613	0.50236
0.93568	-1.3063		0.93718	1.09965		0.93946	0.49872
0.939	-1.31446		0.94051	1.09156		0.94279	0.49658
0.94233	-1.32442		0.94383	1.08515		0.94612	0.49037
0.94566	-1.33332		0.94716	1.07919		0.94945	0.48505
0.94898	-1.34032		0.95049	1.07268		0.95278	0.48156
0.95231	-1.34819		0.95382	1.0648		0.95611	0.47938
0.95564	-1.35525		0.95715	1.06093		0.95944	0.47717
0.95896	-1.36208		0.96047	1.05704		0.96276	0.47075
0.96229	-1.3705		0.9638	1.05282		0.96609	0.46682
0.96562	-1.37912		0.96713	1.04937		0.96942	0.46549
0.96895	-1.38838		0.97046	1.04436		0.97275	0.45995
0.97227	-1.39676		0.97378	1.03958		0.97608	0.4569
0.9756	-1.4044		0.97711	1.03675		0.97941	0.45492
0.97893	-1.41248		0.98044	1.03354		0.98274	0.45133
0.98225	-1.42133		0.98377	1.03055		0.98607	0.44728
0.98558	-1.4296		0.9871	1.02478		0.9894	0.44314
0.98891	-1.43693		0.99042	1.01944		0.99273	0.44118
0.99223	-1.44482		0.99375	1.01556		0.99605	0.43799
0.99556	-1.45466		0.99708	1.01376		0.99938	0.43252
0.99889	-1.46429		1.00041	1.01013		1.00271	0.4293
1.00221	-1.47453		1.00373	1.00827		1.00604	0.42613
1.00554	-1.48358		1.00706	1.00543		1.00937	0.42113
1.00887	-1.49108		1.01039	1.00261		1.0127	0.41577
1.01219	-1.49715		1.01372	0.99844		1.01603	0.40978
1.01552	-1.50469		1.01705	0.99327		1.01936	0.40437
1.01885	-1.51249		1.02037	0.98886		1.02269	0.39846
1.02218	-1.52078		1.0237	0.98564		1.02602	0.39192
1.0255	-1.53065		1.02703	0.98207		1.02935	0.38541
1.02883	-1.53987		1.03036	0.97927		1.03267	0.38003
1.03216	-1.54729		1.03368	0.97459		1.036	0.37464
1.03548	-1.5553		1.03701	0.97041		1.03933	0.36954
1.03881	-1.5626		1.04034	0.96689		1.04266	0.36693
1.04214	-1.56934		1.04367	0.96291		1.04599	0.36196
1.04546	-1.57677		1.047	0.95989		1.04932	0.36074
1.04879	-1.584		1.05032	0.95806		1.05265	0.35873
1.05212	-1.59213		1.05365	0.95674		1.05598	0.35568
1.05544	-1.60093		1.05698	0.95452		1.05931	0.35509
1.05877	-1.60761		1.06031	0.95241		1.06264	0.35241
1.0621	-1.6157		1.06363	0.94748		1.06597	0.35154
1.06543	-1.62471		1.06696	0.9441		1.06929	0.3497
1.06875	-1.63296		1.07029	0.94143		1.07262	0.34774
1.07208	-1.63961		1.07362	0.93998		1.07595	0.34545
1.07541	-1.64796		1.07695	0.9384		1.07928	0.34508
1.07873	-1.65696		1.08027	0.93642		1.08261	0.34239
1.08206	-1.66517		1.0836	0.93452		1.08594	0.33905
1.08539	-1.6731		1.08693	0.92988		1.08927	0.33737
1.08871	-1.68171		1.09026	0.92433		1.0926	0.33629
1.09204	-1.69237		1.09358	0.92133		1.09593	0.33333
1.09537	-1.7021		1.09691	0.91734		1.09926	0.33091
1.09869	-1.71136		1.10024	0.91297		1.10259	0.328
1.10202	-1.71924		1.10357	0.90933		1.10591	0.32829
1.10535	-1.72589		1.1069	0.90664		1.10924	0.32534
1.10868	-1.73345		1.11022	0.90154		1.11257	0.3233
1.112	-1.74191		1.11355	0.90055		1.1159	0.32188
1.11533	-1.75109		1.11688	0.89899		1.11923	0.3199
1.11866	-1.75905		1.12021	0.89519		1.12256	0.31937
1.12198	-1.76686		1.12353	0.89025		1.12589	0.32008
1.12531	-1.77538		1.12686	0.88601		1.12922	0.31991
1.12864	-1.78359		1.13019	0.88555		1.13255	0.31759
1.13196	-1.79002		1.13352	0.88575		1.13588	0.31724
1.13529	-1.79447		1.13685	0.88282		1.13921	0.3183
1.13862	-1.80284		1.14017	0.87918		1.14253	0.31756
1.14194	-1.81205		1.1435	0.87504		1.14586	0.31678
1.14527	-1.82076		1.14683	0.87195		1.14919	0.31412
1.1486	-1.83081		1.15016	0.87008		1.15252	0.31396
1.15193	-1.83958		1.15348	0.86731		1.15585	0.31331
1.15525	-1.84786		1.15681	0.86563		1.15918	0.3101
1.15858	-1.85424		1.16014	0.86183		1.16251	0.30688
1.16191	-1.86014		1.16347	0.85622		1.16584	0.30475
1.16523	-1.86697		1.1668	0.85253		1.16917	0.30303
1.16856	-1.87527		1.17012	0.84937		1.1725	0.30205
1.17189	-1.88445		1.17345	0.84335		1.17583	0.29899
1.17521	-1.89359		1.17678	0.83688		1.17915	0.2952
1.17854	-1.9022		1.18011	0.83348		1.18248	0.29045
1.18187	-1.91173		1.18343	0.8304		1.18581	0.28713
1.18519	-1.92167		1.18676	0.8288		1.18914	0.28418
1.18852	-1.93014		1.19009	0.82444		1.19247	0.28179
1.19185	-1.93736		1.19342	0.81875		1.1958	0.27769
1.19518	-1.94315		1.19674	0.81614		1.19913	0.2757
1.1985	-1.94971		1.20007	0.8094		1.20246	0.27419
1.20183	-1.95816		1.2034	0.80683		1.20579	0.27267
1.20516	-1.96628		1.20673	0.80426		1.20912	0.27061
1.20848	-1.9736		1.21006	0.79965		1.21245	0.2684
1.21181	-1.98043		1.21338	0.79813		1.21577	0.26724
1.21514	-1.98732		1.21671	0.79877		1.2191	0.26664
1.21846	-1.99511		1.22004	0.79669		1.22243	0.26571
1.22179	-2.00167		1.22337	0.79281		1.22576	0.26501
1.22512	-2.00858		1.2267	0.78925		1.22909	0.26225
1.22844	-2.01634		1.23002	0.78706		1.23242	0.26155
1.23177	-2.02455		1.23335	0.7853		1.23575	0.26282
1.2351	-2.03371		1.23668	0.78027		1.23908	0.2643
1.23842	-2.04448		1.24001	0.77767		1.24241	0.264
1.24175	-2.05334		1.24333	0.77611		1.24574	0.2622
1.24508	-2.06109		1.24666	0.77495		1.24906	0.26302
1.24841	-2.06954		1.24999	0.77359		1.25239	0.26165
1.25173	-2.07886		1.25332	0.77167		1.25572	0.25857
1.25506	-2.08774		1.25664	0.76593		1.25905	0.25565
1.25839	-2.09613		1.25997	0.76263		1.26238	0.25578
1.26171	-2.10373		1.2633	0.76134		1.26571	0.25451
1.26504	-2.11057		1.26663	0.75779		1.26904	0.2529
1.26837	-2.11568		1.26996	0.75141		1.27237	0.25153
1.27169	-2.12328		1.27328	0.74848		1.2757	0.2508
1.27502	-2.13184		1.27661	0.746		1.27903	0.24449
1.27835	-2.13883		1.27994	0.74423		1.28236	0.24032
1.28167	-2.14713		1.28327	0.74106		1.28569	0.23795
1.285	-2.15594		1.28659	0.73704		1.28901	0.23599
1.28833	-2.16345		1.28992	0.73066		1.29234	0.23429
1.29166	-2.17066		1.29325	0.7267		1.29567	0.23085
1.29498	-2.17867		1.29658	0.72235		1.299	0.22921
1.29831	-2.18727		1.29991	0.71916		1.30233	0.22968
1.30164	-2.1956		1.30323	0.71361		1.30566	0.22835
1.30496	-2.20486		1.30656	0.71189		1.30899	0.22575
1.30829	-2.21373		1.30989	0.71181		1.31232	0.22509
1.31162	-2.22166		1.31322	0.7101		1.31565	0.22451
1.31494	-2.22889		1.31654	0.70867		1.31898	0.22502
1.31827	-2.23623		1.31987	0.70538		1.32231	0.22601
1.3216	-2.24353		1.3232	0.70244		1.32563	0.22465
1.32492	-2.25033		1.32653	0.70088		1.32896	0.22297
1.32825	-2.25752		1.32986	0.70054		1.33229	0.22018
1.33158	-2.26578		1.33318	0.69995		1.33562	0.21798
1.33491	-2.2722		1.33651	0.70065		1.33895	0.2176
1.33823	-2.27735		1.33984	0.70138		1.34228	0.21323
1.34156	-2.28486		1.34317	0.70279		1.34561	0.20799
1.34489	-2.29212		1.34649	0.70136		1.34894	0.20504
1.34821	-2.29969		1.34982	0.70059		1.35227	0.20269
1.35154	-2.30699		1.35315	0.69665		1.3556	0.19664
1.35487	-2.31306		1.35648	0.69554		1.35892	0.19282
1.35819	-2.32034		1.35981	0.69366		1.36225	0.19029
1.36152	-2.32796		1.36313	0.69395		1.36558	0.18739
1.36485	-2.33618		1.36646	0.69288		1.36891	0.18513
1.36817	-2.34457		1.36979	0.68995		1.37224	0.18263
1.3715	-2.35155		1.37312	0.68896		1.37557	0.18258
1.37483	-2.35794		1.37644	0.68617		1.3789	0.18328
1.37816	-2.36603		1.37977	0.68039		1.38223	0.18018
1.38148	-2.37299		1.3831	0.67932		1.38556	0.17923
1.38481	-2.37962		1.38643	0.67778		1.38889	0.17731
1.38814	-2.38649		1.38976	0.6768		1.39222	0.17403
1.39146	-2.39396		1.39308	0.67618		1.39555	0.17372
1.39479	-2.40396		1.39641	0.67445		1.39887	0.17356
1.39812	-2.41105		1.39974	0.67176		1.4022	0.17198
1.40144	-2.41635		1.40307	0.67131		1.40553	0.16907
1.40477	-2.4226		1.40639	0.66982		1.40886	0.16586
1.4081	-2.4274		1.40972	0.66713		1.41219	0.16521
1.41142	-2.43302		1.41305	0.66896		1.41552	0.16247
1.41475	-2.44099		1.41638	0.66445		1.41885	0.1591
1.41808	-2.45038		1.41971	0.6635		1.42218	0.15906
1.4214	-2.45779		1.42303	0.66036		1.42551	0.15872
1.42473	-2.46528		1.42636	0.65706		1.42884	0.15867
1.42806	-2.47232		1.42969	0.65267		1.43216	0.15953
1.43139	-2.4789		1.43302	0.65355		1.43549	0.15752
1.43471	-2.4818		1.43634	0.65708		1.43882	0.15532
1.43804	-2.48642		1.43967	0.65665		1.44215	0.15461
1.44137	-2.49321		1.443	0.65444		1.44548	0.15373
1.44469	-2.49887		1.44633	0.65448		1.44881	0.15446
1.44802	-2.50563		1.44966	0.65176		1.45214	0.15507
1.45135	-2.5131		1.45298	0.65		1.45547	0.15515
1.45467	-2.51822		1.45631	0.64721		1.4588	0.15637
1.458	-2.52342		1.45964	0.64709		1.46213	0.15554
1.46133	-2.52953		1.46297	0.64405		1.46546	0.15168
1.46465	-2.5348		1.46629	0.64238		1.46878	0.15126
1.46798	-2.53805		1.46962	0.64191		1.47211	0.15021
1.47131	-2.54191		1.47295	0.63931		1.47544	0.14948
1.47464	-2.54688		1.47628	0.63319		1.47877	0.14931
1.47796	-2.55163		1.47961	0.62775		1.4821	0.14826
1.48129	-2.5572		1.48293	0.62352		1.48543	0.14505
1.48462	-2.56423		1.48626	0.61959		1.48876	0.14352
1.48794	-2.56955		1.48959	0.61726		1.49209	0.14352
1.49127	-2.57414		1.49292	0.61477		1.49542	0.14004
1.4946	-2.57881		1.49624	0.61569		1.49875	0.13571
1.49792	-2.58478		1.49957	0.61501		1.50208	0.13248
1.50125	-2.59231		1.5029	0.61419		1.5054	0.13121
1.50458	-2.60084		1.50623	0.61266		1.50873	0.12979
1.50791	-2.61028		1.50956	0.60945		1.51206	0.12724
1.51123	-2.62077		1.51288	0.60575		1.51539	0.12563
1.51456	-2.63122		1.51621	0.60497		1.51872	0.12571
1.51789	-2.64138		1.51954	0.6031		1.52205	0.12446
1.52121	-2.64892		1.52287	0.60305		1.52538	0.12374
1.52454	-2.65597		1.52619	0.6026		1.52871	0.12277
1.52787	-2.66322		1.52952	0.59871		1.53204	0.12083
1.53119	-2.66905		1.53285	0.59735		1.53537	0.12096
1.53452	-2.6773		1.53618	0.59502		1.5387	0.12234
1.53785	-2.68623		1.53951	0.59005		1.54202	0.12218
1.54117	-2.69278		1.54283	0.58657		1.54535	0.12017
1.5445	-2.69807		1.54616	0.58469		1.54868	0.11875
1.54783	-2.70354		1.54949	0.58282		1.55201	0.11812
1.55115	-2.70834		1.55282	0.58022		1.55534	0.1172
1.55448	-2.71416		1.55614	0.57986		1.55867	0.1155
1.55781	-2.7193		1.55947	0.58		1.562	0.11353
1.56114	-2.72534		1.5628	0.57835		1.56533	0.11125
1.56446	-2.73449		1.56613	0.57755		1.56866	0.11113
1.56779	-2.74158		1.56945	0.57798		1.57199	0.11095
1.57112	-2.74647		1.57278	0.57997		1.57532	0.10985
1.57444	-2.75328		1.57611	0.57718		1.57864	0.10671
1.57777	-2.75941		1.57944	0.57485		1.58197	0.10249
1.5811	-2.76411		1.58277	0.57371		1.5853	0.09887
1.58442	-2.76862		1.58609	0.57276		1.58863	0.09882
1.58775	-2.77361		1.58942	0.57116		1.59196	0.09855
1.59108	-2.78002		1.59275	0.57051		1.59529	0.09585
1.5944	-2.78536		1.59608	0.56753		1.59862	0.0942
1.59773	-2.78953		1.5994	0.56421		1.60195	0.09202
1.60106	-2.79637		1.60273	0.5624		1.60528	0.08954
1.60439	-2.80473		1.60606	0.55939		1.60861	0.08884
[truncated: 46,092 more rows]

## Sheet: 4d
			mean
JM-KD	1	1	1
D15	0.53121	0.46827	0.49974
D25	0.52613	0.39128	0.458705
D35	0.15409	0.13674	0.145415
KD	0.34238	0.1883	0.26534
JMKD to:
d15	0.00393399
d25	0.0151638
d35	0.000103029
kd	0.0108185

## Sheet: 4g_MST
concentration	reading 1	reading 2	reading 3
27.4658	955.109	954.977	954.18
54.9316	954.059	954.992	955.346
109.863	953.691	954.321	953.815
219.727	954.627	954.172	954.449
439.453	954.438	954.833	955.491
878.906	953.86	954.069	954.197
1757.81	954.013	954.804	953.662
3515.62	954.069	953.126	953.002
7031.25	953.039	953.456	953.275
14062.5	952.776	953.457	953.864
28125	951.879	952.718	952.702
112500	951.028	952.422	951.335
225000	--	950.537	950.797
450000	--	951.872	951.274
900000	--	--	952.057

## Sheet: s4a
	GFP emission(510nm)
GFP-Kinase	2190000
GFP-Kinase + RFP-Kinase	2020000
GFP-Kinase + RFP-Kinase + C58	2150000

## Sheet: s4b_MST
PY2					PY3					PY4				PY5					PY6					WT					Y657.658F
concentrtions	reading 1	reading 2	reading 3		concentrtions	reading 1	reading 2	reading 3		concentrtions	reading 1	reading 2		concentrtions	reading 1	reading 2	reading 3		concentrtions	reading 1	reading 2	reading 3		concentrtions	reading 1	reading 2	reading 3		concentrtions	reading 1	reading 2	reading 3
15.2588	937.837	938.896	937.609		3.5095	932.624	932.492	932.742		3.6621	936.867	937.186		3.0518	936.352	935.954	936.727		3.0518	937.249	937.401	937.714		3.5095	935.003	935.856	936.132		5.6458	936.171	935.923	936.248
30.5176	939.485	940.011	936.88		7.019	932.409	932.419	--		7.3242	937.869	936.627		6.1035	935.96	936.279	936.258		6.1035	937.339	936.747	937.836		7.019	934.77	934.87	934.94		11.2915	935.541	935.674	935.842
122.07	936.105	937.743	--		28.0762	931.671	931.53	931.226		14.6484	937.486	938.028		12.207	936.752	937.685	937.246		12.207	937.073	937.099	937.535		14.0381	936.225	936.213	936.944		22.583	935.242	935.663	936.016
244.141	937.071	939.04	--		56.1523	932.673	932.801	932.928		29.2969	936.92	936.667		24.4141	936.043	935.494	936.037		24.4141	936.034	935.575	935.902		28.0762	934.29	934.729	935.266		45.166	934.789	934.846	935.077
488.281	938.414	940.076	--		112.305	932.238	931.781	--		58.5938	937.304	938.49		48.8281	935.482	935.612	935.426		48.8281	936.543	936.02	935.697		56.1523	935.015	935.03	935.173		90.332	935.919	935.548	935.713
976.562	938.075	939.038	--		224.609	932.652	932.097	933.025		117.188	937.257	936.837		97.6563	936.354	936.324	936.984		97.6563	936.021	936.215	936.622		112.305	935.63	935.91	935.666		180.664	935.725	935.982	936.232
1953.12	940.308	941.509	--		898.438	932.19	931.094	931.678		234.375	937.741	937.697		195.312	936.59	935.32	936.245		195.312	936.154	936.529	936.45		224.609	934.769	934.733	935.733		361.328	935.567	935.578	935.579
3906.25	943.423	944.018	941.896		1796.88	932.597	931.979	932.288		468.75	936.245	936.852		390.625	936.167	936.639	936.048		390.625	935.684	935.463	935.931		449.219	933.362	933.1	934.498		722.656	935.895	935.347	935.778
15625	944.599	944.857	944.48		3593.75	931.471	932.19	931.687		937.5	937.44	937.066		781.25	935.725	935.829	935.101		781.25	936.051	936.675	935.964		898.438	934.149	934.219	934.764		1445.31	936.19	936.233	935.433
31250	946.357	945.765	947.588		7187.5	933.013	931.925	931.827		1875	936.365	937.015		1562.5	935.519	934.9	935.479		1562.5	935.372	934.675	934.476		1796.88	934.385	934.192	934.363		2890.62	935.956	935.535	935.335
62500	947.073	946.887	947.104		14375	934.162	932.073	933.943		3750	937.47	937.548		3125	935.311	936.979	936.666		3125	936.254	936.61	937.096		3593.75	933.554	933.608	934.444		5781.25	936.93	938.041	937.702
125000	944.969	945.519	945.853		28750	934.735	933.956	933.726		7500	938.189	938.173		6250	937.756	937.573	937.398		6250	936.491	936.372	936.545		7187.5	935.145	935.346	935.133		11562.5	937.02	937.254	938.124
250000	947.226	947.582	948.228		57500	934.387	934.68	934.709		15000	938.37	938.898		12500	934.81	936.909	936.034		12500	935.537	936.874	937.553		14375	935.07	934.503	935.136		23125	938.536	938.631	939.254
500000	948.148	947.851	948.204		115000	934.822	935.297	935.258		30000	938.611	938.089		25000	935.523	935.403	935.61		25000	935.616	935.688	936.069		28750	935.615	934.8	937.012		46250	937.022	937.688	938.112
										60000	938.484	--		50000	936.687	937.396	936.144		50000	937.11	937.789	937.333		57500	938.183	938.547	938.708		92500	936.702	937.478	937.836
										120000	936.811	937.426		100000	937.114	937.687	937.635		100000	935.982	936.327	936.566

## Sheet: s4c
	Exp-1	exp-2	exp-3	Mean	SD	p-value
C1+C1	2110	2050	2090	2083.33	30.5505	0.00913261	C1:C2
C2+C2	2160	2110	2160	2143.33	28.8675	0.197843	C1:C3
C3+C3	2052	2036	1948	2012	56	0.0870526	C2:C3
C1+RFP	2160	2130	2190	2160	30	0.021282	RFP:C3
