# Supplementary material for: The combined action of the intracellular regions regulates FGFR2 kinase activity
Source: Commun Biol. 2023 Jul 14;6:728. doi: 10.1038/s42003-023-05112-6 (PMC10349056; doi:10.1038/s42003-023-05112-6)
Supplement: Supplementary file 8 — Supplementary Data 5 [file 42003_2023_5112_MOESM8_ESM.xlsx]

## Sheet: 5a
			KDpY1					JM-KDpY1					KDpY1-CTC1					JM-KDpY1-CTC1
			mean	SD				mean	SD				mean	SD				mean	SD
0 min	7.42791e-07	-1.55123e-07	2.93834e-07	6.34921e-07		1.17672e-07	2.51092e-07	1.84382e-07	9.43416e-08		-4.61597e-07	3.4446e-07	-5.85686e-08	5.69969e-07		2.30334e-07	-2.60208e-07	-1.49374e-08	3.46865e-07
2 min	-0.00828	0.01119	0.00146	0.01377		0.01485	0.02235	0.0186	0.0053		-0.00569	0.05092	0.02261	0.04002		-0.00489	-0.00524	-0.00507	0.000245328
5 min	0.01874	0.12813	0.07344	0.07735		0.00908	0.02583	0.01746	0.01184		-0.02534	0.06638	0.02052	0.06486		-0.00792	-0.00207	-0.00499	0.00413
10 min	0.08204	0.10233	0.09219	0.01435		0.13772	0.07679	0.10725	0.04308		0.01661	0.13723	0.07692	0.08529		0.01252	0.01238	0.01245	9.86099e-05
15 min	0.15752	0.17044	0.16398	0.00914		0.26579	0.18344	0.22461	0.05823		-0.00876	0.10098	0.04611	0.0776		0.05403	-0.0017	0.02617	0.0394
30min	0.36311	0.36618	0.36465	0.00217		0.60182	0.38536	0.49359	0.15306		0.03149	0.02382	0.02765	0.00543		0.11326	0.02278	0.06802	0.06398
45 min	0.51986	0.41537	0.46762	0.07389		0.69562	0.53992	0.61777	0.11009		0.01479	0.03147	0.02313	0.01179		0.10834	0.12627	0.1173	0.01268
60 min	0.67859	0.49427	0.58643	0.13033		0.81758	0.57222	0.6949	0.17349		0.05215	0.12797	0.09006	0.05361		0.25478	0.30702	0.2809	0.03694
1.5hr	0.77704	0.62785	0.70244	0.10549		1.03546	0.73697	0.88622	0.21106		0.0621	0.17599	0.11905	0.08054		0.46089	0.30451	0.3827	0.11057
2hr	1.13304	0.55675	0.84489	0.4075		1.14314	0.82228	0.98271	0.22688		0.0718	0.2768	0.1743	0.14496		0.55682	0.39136	0.47409	0.11699
3hr	1.23631	0.70481	0.97056	0.37583		1.60613	0.87324	1.23969	0.51823		0.10854	0.24575	0.17715	0.09702		0.79134	0.42739	0.60936	0.25736
4hr	1.10663	1.01005	1.05834	0.06829		1.76169	1.09349	1.42759	0.47249		0.32842	0.24727	0.28785	0.05738		0.77652	0.79202	0.78427	0.01096

## Sheet: 5c
				mean	sd
JM-KD	1	1	1	1	5.27184e-07
D15	0.53121	-0.20602	0.46827	0.26448	0.40869
D25	0.52613	-0.1964	0.39128	0.24034	0.38419
D35	0.15409	-0.1997	0.13674	0.03037	0.19944
KD	0.34238	-0.17725	0.1883	0.11781	0.26689
JMKD to:
d15	0.0356232
d25	0.0266619
d35	0.0010889
kd	0.00460731

## Sheet: s5a_MST
407-420					414-430				429-442					439-452					449-462
concentrations	reading 1	reading 2	reading 3		concentrations	reading 1	reading 2		concentrations	reading 1	reading 2	reading 3		concentrations	reading 1	reading 2	reading 3		concentrations	reading 1	reading 2	reading 3
103.76	948.74	948.515	948.462		103.76	948.066	948.59		103.76	948.512	948.891	949.008		103.76	947.966	948.389	948.369		103.76	948.316	948.422	948.921
207.519	948.516	948.79	948.602		207.519	947.525	947.896		207.519	948.251	948.8	949.179		207.519	947.896	947.528	948.228		207.519	948.208	948.275	948.412
415.039	949.211	949.432	949.273		415.039	948.429	948.689		415.039	949.084	949.566	950.04		415.039	948.584	948.558	948.674		415.039	948.838	948.564	948.203
830.078	949.736	949.992	949.988		830.078	948.096	948.431		830.078	950.225	950.326	950.484		830.078	948.621	948.802	948.627		830.078	947.76	948.263	948.389
1660.16	950.312	950.393	950.496		1660.16	948.494	948.276		1660.16	950.169	950.73	950.507		1660.16	947.598	948.424	948.225		1660.16	948.444	948.6	948.895
3320.31	949.872	949.958	950.109		3320.31	947.828	947.582		3320.31	951.254	951.304	952.191		3320.31	947.904	947.71	948.148		3320.31	948.778	949.242	949.257
6640.62	949.585	950.054	950.125		6640.62	949.326	949.102		6640.62	951.672	951.497	951.84		6640.62	948.385	949.401	949.009		6640.62	948.241	948.578	948.568
26562.5	949.832	949.391	950.202		13281.2	948.125	948.508		13281.2	951.798	951.657	952.626		13281.2	948.608	949.442	949.87		13281.2	949.04	949.001	949.149
53125	951.725	951.493	951.812		26562.5	948.824	948.942		26562.5	952.805	952.615	952.519		26562.5	947.936	948.273	949.393		26562.5	949.714	950.169	949.82
106250	953.041	953.574	953.308		53125	948.523	949.32		53125	953.464	953.473	952.871		53125	950.365	950.183	950.082		53125	949.818	950.005	950.377
212500	958.956	957.633	957.701		106250	948.31	949.516		106250	951.78	952.931	952.829		106250	951.874	952.104	951.535		106250	950.489	950.151	950.248
425000	959.824	958.944	961.375		212500	949.039	949.612		850000	953.241	954.251	953.303		212500	957.317	953.763	953.019		212500	950.053	950.651	950.802
850000	961.849	961.141	962.479		425000	948.17	950.082							425000	959.859	957.325	955.616		425000	950.147	950.784	951.157
1700000	960.894	962.834	960.858		850000	951.423	953.84							850000	962.951	959.857	957.178
					1700000	956.469	956.841

## Sheet: s5b_MST
801-808								801-815											815-822								808-815					804-811
				Mean	SE of mean							Mean	SE of mean										Mean	SE of mean			concentration	reading 1	reading 2	reading 3		concentration	reading 1	reading 2	reading 3
105.286	955.218	954.601	954.8	954.873	0.1818	-3e-05		33.5693	954.203	954.563	954.907	954.558	0.20313	-3e-05	10	954.091	-0.4667		305.176	954.51	954.592	954.434	954.512	0.04565	-3e-05		61.0352	952.819	954.186	954.786		61.0352	955.427	955.095	954.4
210.571	953.894	954.356	954.214	954.154	0.13644	-0.7185		67.1387	953.822	953.423	954.098	953.781	0.19596	-0.77693	11.8032	954.091	-0.4666		610.352	953.392	953.792	953.429	953.538	0.12743	-0.97397		122.07	954.624	953.571	953.978		122.07	952.734	952.532	951.944
421.143	953.114	953.753	954.005	953.624	0.26517	-1.24923		134.277	955.479	954.947		955.213	0.2655	0.6554	13.9316	954.091	-0.4666		1220.7	954.452	954.58	954.775	954.602	0.09401	0.09053		244.141	--	956.148	955.928		244.141	953.73	953.861	953.799
842.285	954.685	954.079	953.8	954.188	0.26113	-0.6851		268.555	953.138	953.15	953.527	953.272	0.12768	-1.28597	16.4437	954.091	-0.4666		2441.41	954.245	954.461	953.771	954.159	0.20374	-0.35287		488.281	954.676	955.395	954.465		488.281	953.951	954.624	954.111
1684.57	956.285	955.848	956.054	956.062	0.12631	1.1891		537.109	954.848	953.958	954.003	954.27	0.28959	-0.288	19.4089	954.091	-0.4666		4882.81	955.075	954.323	954.641	954.68	0.21795	0.16763		976.562	953.054	953.095	953.877		976.562	954.408	954.651	953.975
3369.14	954.6	954.32	954.081	954.334	0.14988	-0.53943		1074.22	954.309	954.522	954.557	954.463	0.07759	-0.0949	22.9087	954.091	-0.4666		9765.62	954.562	954.578	954.098	954.413	0.15732	-0.0989		1953.12	953.068	953.51	952.273		1953.12	952.979	953.652	953.422
6738.28	954.147	954.343	953.856	954.115	0.14159	-0.75787		2148.44	954.241	955.061	954.322	954.541	0.26076	-0.01623	27.0396	954.091	-0.4665		19531.2	953.621	953.182	954.1	953.634	0.26518	-0.8776		3906.25	954.417	954.216	953.96		3906.25	953.903	953.412	953.231
13476.6	955.472	955.465	955.112	955.35	0.11885	0.47677		4296.88	954.584	954.607	954.737	954.643	0.04773	0.0854	31.9154	954.091	-0.4665		39062.5	954.048	953.972	954.142	954.054	0.04917	-0.45783		7812.5	953.619	952.637	953.045		7812.5	952.658	952.887	952.656
26953.1	954.84	954.382	953.676	954.299	0.33872	-0.57357		8593.75	953.165	953.979	953.925	953.69	0.26263	-0.86783	37.6704	954.091	-0.4664		78125	953.117	952.972	953.612	953.234	0.19396	-1.27807		15625	954.212	954.161	953.256		15625	952.274	953.234	953.541
53906.2	954.02	953.809	954.001	953.944	0.06735	-0.92937		17187.5	953.312	953.276	953.523	953.37	0.07708	-1.1873	44.4631	954.091	-0.4664		156250	954.395	953.607	953.371	953.791	0.30968	-0.72073		31250	954.496	953.947	954.292		31250	952.25	952.274	953.835
107812	955.81	955.668	955.617	955.698	0.05779	0.8255		34375		953.519	953.927	953.723	0.20415	-0.83465	52.4808	954.091	-0.4663		312500	953.574	952.881	953.313	953.256	0.20198	-1.25567		62500	954.748	955.006	954.866		62500	954.366	954.159	953.69
215625	955.058	955.916	955.707	955.56	0.25832	0.68747		68750	954.762	955.01	954.442	954.738	0.16455	0.1806	61.9441	954.091	-0.4662		625000	953.35	953.537	952.524	953.137	0.31122	-1.3748		125000	956.509	958.272	958.67		125000	953.749	953.308	952.308
431250	955.374	955.931	955.815	955.707	0.16962	0.83377		137500		954.668	955.195	954.932	0.2634	0.374	73.1139	954.091	-0.4661		1250000		953.631	953.91	953.771	0.13935	-0.74105		250000	--	956.196	955.99		250000	953.689	954.414	954.527
862500	954.994	956.682	957.752	956.476	0.80282	1.60277		275000	956.167	955.14	955.716	955.674	0.29717	1.1164	86.2978	954.092	-0.466		2500000	954.292	953.838	953.827	953.986	0.15321	-0.52597		500000	--	958.617	958.995		500000	953.365	954.084	954.565
1725000		954.462	955.258	954.86	0.39815	-0.01275		550000		957.197	957.52	957.358	0.1613	2.8007	101.859	954.092	-0.4659		5000000	954.259	954.473	954.475	954.402	0.07182	-0.10957		1000000	--	960.153	960.067		1000000	--	951.793	953.839
3450000		957.383		957.383	--	2.5098		1100000		957.933	957.611	957.772	0.16085	3.21405	120.226	954.092	-0.4658		10000000		955.335	955.139	955.237	0.0981	0.725		2000000	--	961.972	963.736		2000000	956.217	953.737	953.535
															141.906	954.092	-0.4656
															167.494	954.092	-0.4654
															197.697	954.092	-0.4651
															233.346	954.093	-0.4649
															275.423	954.093	-0.4645
															325.087	954.093	-0.4641
															383.707	954.094	-0.4637
															452.898	954.095	-0.4631
															534.564	954.095	-0.4624
															630.957	954.096	-0.4617
															744.732	954.097	-0.4608
															879.023	954.098	-0.4597
															1037.53	954.099	-0.4584
															1224.62	954.101	-0.4569
															1445.44	954.102	-0.4551
															1706.08	954.105	-0.4531
															2013.72	954.107	-0.4506
															2376.84	954.11	-0.4477
															2805.43	954.113	-0.4443
															3311.31	954.117	-0.4402
															3908.41	954.122	-0.4355
															4613.18	954.128	-0.4299
															5445.03	954.134	-0.4233
															6426.88	954.142	-0.4155
															7585.78	954.151	-0.4063
															8953.65	954.162	-0.3955
															10568.2	954.175	-0.3828
															12473.8	954.19	-0.3679
															14723.1	954.207	-0.3504
															17378	954.228	-0.3298
															20511.6	954.252	-0.3057
															24210.3	954.28	-0.2775
															28575.9	954.313	-0.2444
															33728.7	954.352	-0.2058
															39810.7	954.397	-0.1608
															46989.4	954.449	-0.1085
															55462.6	954.51	-0.0477
															65463.6	954.58	0.0226
															77268.1	954.661	0.1036
															91201.1	954.754	0.1968
															107647	954.861	0.3033
															127057	954.982	0.4245
															149968	955.119	0.5617
															177011	955.274	0.7159
															208930	955.446	0.888
															246604	955.636	1.0785
															291072	955.845	1.2875
															343558	956.072	1.5146
															405509	956.316	1.7587
															478630	956.576	2.0179
															564937	956.848	2.2901
															666807	957.13	2.572
															787046	957.418	2.8603
															928966	957.709	3.1511
															1.09648e+06	957.998	3.4405
															1.2942e+06	958.282	3.7244
															1.52757e+06	958.557	3.9995
															1.80302e+06	958.82	4.2624
															2.12814e+06	959.068	4.5106
															2.51189e+06	959.3	4.7422
															2.96483e+06	959.514	4.9561
															3.49945e+06	959.709	5.1515
															4.13048e+06	959.886	5.3284
															4.87528e+06	960.045	5.4872
															5.7544e+06	960.186	5.6287
															6.79204e+06	960.312	5.754
															8.01678e+06	960.422	5.8643
															9.46237e+06	960.518	5.9608
															11168600	960.602	6.0449
															13182600	960.676	6.1179
															15559700	960.739	6.181
															18365400	960.793	6.2355
															21677000	960.84	6.2823
															25585900	960.88	6.3225
															30199500	960.914	6.3569
															35645100	960.944	6.3864
															42072700	960.969	6.4115
															49659200	960.991	6.433
															58613800	961.009	6.4512
															69183100	961.024	6.4668
															81658200	961.038	6.48
															96382900	961.049	6.4913
															113763000	961.058	6.5009
															134276000	961.067	6.509
